# Supplementary material for: Small molecule activators of SIRT1 replicate signaling pathways triggered by calorie restriction in vivo
Source: BMC Syst Biol. 2009 Mar 10;3:31. doi: 10.1186/1752-0509-3-31 (PMC2660283; doi:10.1186/1752-0509-3-31)
Supplement: Additional file 1 — Causal network model knowledgebase. This file contains the knowledge used in this CNM effort. [file 1752-0509-3-31-S1.zip]

Archive with 1 entries (1 files):
- sirtris.owl
