# Supplementary material for: Small molecule activators of SIRT1 replicate signaling pathways triggered by calorie restriction in vivo
Source: BMC Syst Biol. 2009 Mar 10;3:31. doi: 10.1186/1752-0509-3-31 (PMC2660283; doi:10.1186/1752-0509-3-31)
Supplement: Additional file 1 — Causal network model knowledgebase. This file contains the knowledge used in this CNM effort. [file 1752-0509-3-31-S1.zip › sirtris.owl]

<?xml version="1.0" encoding="UTF-8"?>
<rdf:RDF xmlns:rdf="http://www.w3.org/1999/02/22-rdf-syntax-ns#"
xmlns:bp="http://www.biopax.org/release/biopax-level2.owl#"
xmlns:rdfs="http://www.w3.org/2000/01/rdf-schema#"
xmlns:owl="http://www.w3.org/2002/07/owl#"
xmlns:xsd="http://www.w3.org/2001/XMLSchema#"
xmlns="http://genstruct.com/biopax#"
xml:base="http://genstruct.com/biopax">
<owl:Ontology rdf:about="">
    <owl:imports rdf:resource="http://www.biopax.org/release/biopax-level2.owl" />
    <rdfs:comment rdf:datatype="http://www.w3.org/2001/XMLSchema#string">
        Genstruct BioPAX output created 2008_07_31, http://genstruct.com.
    </rdfs:comment>
</owl:Ontology>
<bp:bioSource rdf:ID="Mus_musculus">
  <bp:NAME rdf:datatype="http://www.w3.org/2001/XMLSchema#string">Mus musculus</bp:NAME>
  <bp:TAXON-XREF rdf:resource="#NCBI_taxonomy_10090" />
</bp:bioSource>
<bp:unificationXref rdf:ID="NCBI_taxonomy_10090">
<bp:DB rdf:datatype="http://www.w3.org/2001/XMLSchema#string">NCBI_taxonomy</bp:DB>
</bp:unificationXref>
<bp:openControlledVocabulary rdf:ID="gs_9078">
  <bp:TERM rdf:datatype="http://www.w3.org/2001/XMLSchema#string">mitochondrion organization and biogenesis</bp:TERM>
  <bp:NAME rdf:datatype="http://www.w3.org/2001/XMLSchema#string">mitochondrion organization and biogenesis</bp:NAME>
  <bp:XREF rdf:resource="#GO_0007005" />
</bp:openControlledVocabulary>
<bp:unificationXref rdf:ID="GO_0007005">
  <bp:DB rdf:datatype="http://www.w3.org/2001/XMLSchema#string">Gene Ontology</bp:DB>
  <bp:ID rdf:datatype="http://www.w3.org/2001/XMLSchema#string">GO:0007005</bp:ID>
</bp:unificationXref><bp:sequenceParticipant rdf:ID="gs_sp_9078">
  <bp:PHYSICAL-ENTITY rdf:resource="gs_9078" />
</bp:sequenceParticipant>
<bp:openControlledVocabulary rdf:ID="gs_11578">
  <bp:TERM rdf:datatype="http://www.w3.org/2001/XMLSchema#string">glucose metabolism</bp:TERM>
  <bp:NAME rdf:datatype="http://www.w3.org/2001/XMLSchema#string">glucose metabolism</bp:NAME>
  <bp:XREF rdf:resource="#GO_0006006" />
</bp:openControlledVocabulary>
<bp:unificationXref rdf:ID="GO_0006006">
  <bp:DB rdf:datatype="http://www.w3.org/2001/XMLSchema#string">Gene Ontology</bp:DB>
  <bp:ID rdf:datatype="http://www.w3.org/2001/XMLSchema#string">GO:0006006</bp:ID>
</bp:unificationXref><bp:sequenceParticipant rdf:ID="gs_sp_11578">
  <bp:PHYSICAL-ENTITY rdf:resource="gs_11578" />
</bp:sequenceParticipant>
<bp:openControlledVocabulary rdf:ID="gs_13929">
  <bp:TERM rdf:datatype="http://www.w3.org/2001/XMLSchema#string">fatty acid metabolism</bp:TERM>
  <bp:NAME rdf:datatype="http://www.w3.org/2001/XMLSchema#string">fatty acid metabolism</bp:NAME>
  <bp:XREF rdf:resource="#GO_0006631" />
</bp:openControlledVocabulary>
<bp:unificationXref rdf:ID="GO_0006631">
  <bp:DB rdf:datatype="http://www.w3.org/2001/XMLSchema#string">Gene Ontology</bp:DB>
  <bp:ID rdf:datatype="http://www.w3.org/2001/XMLSchema#string">GO:0006631</bp:ID>
</bp:unificationXref><bp:sequenceParticipant rdf:ID="gs_sp_13929">
  <bp:PHYSICAL-ENTITY rdf:resource="gs_13929" />
</bp:sequenceParticipant>
<bp:openControlledVocabulary rdf:ID="gs_14585">
  <bp:TERM rdf:datatype="http://www.w3.org/2001/XMLSchema#string">response to oxidative stress</bp:TERM>
  <bp:NAME rdf:datatype="http://www.w3.org/2001/XMLSchema#string">response to oxidative stress</bp:NAME>
  <bp:XREF rdf:resource="#GO_0006979" />
</bp:openControlledVocabulary>
<bp:unificationXref rdf:ID="GO_0006979">
  <bp:DB rdf:datatype="http://www.w3.org/2001/XMLSchema#string">Gene Ontology</bp:DB>
  <bp:ID rdf:datatype="http://www.w3.org/2001/XMLSchema#string">GO:0006979</bp:ID>
</bp:unificationXref><bp:sequenceParticipant rdf:ID="gs_sp_14585">
  <bp:PHYSICAL-ENTITY rdf:resource="gs_14585" />
</bp:sequenceParticipant>
<bp:openControlledVocabulary rdf:ID="gs_15356">
  <bp:TERM rdf:datatype="http://www.w3.org/2001/XMLSchema#string">inflammatory response</bp:TERM>
  <bp:NAME rdf:datatype="http://www.w3.org/2001/XMLSchema#string">inflammatory response</bp:NAME>
  <bp:XREF rdf:resource="#GO_0006954" />
</bp:openControlledVocabulary>
<bp:unificationXref rdf:ID="GO_0006954">
  <bp:DB rdf:datatype="http://www.w3.org/2001/XMLSchema#string">Gene Ontology</bp:DB>
  <bp:ID rdf:datatype="http://www.w3.org/2001/XMLSchema#string">GO:0006954</bp:ID>
</bp:unificationXref><bp:sequenceParticipant rdf:ID="gs_sp_15356">
  <bp:PHYSICAL-ENTITY rdf:resource="gs_15356" />
</bp:sequenceParticipant>
<bp:openControlledVocabulary rdf:ID="gs_18088">
  <bp:TERM rdf:datatype="http://www.w3.org/2001/XMLSchema#string">Glutathione</bp:TERM>
  <bp:NAME rdf:datatype="http://www.w3.org/2001/XMLSchema#string">Glutathione</bp:NAME>
  <bp:XREF rdf:resource="#KEGG_C00051" />
</bp:openControlledVocabulary>
<bp:unificationXref rdf:ID="KEGG_C00051">
  <bp:DB rdf:datatype="http://www.w3.org/2001/XMLSchema#string">KEGG</bp:DB>
  <bp:ID rdf:datatype="http://www.w3.org/2001/XMLSchema#string">CC00051</bp:ID>
</bp:unificationXref><bp:sequenceParticipant rdf:ID="gs_sp_18088">
  <bp:PHYSICAL-ENTITY rdf:resource="gs_18088" />
</bp:sequenceParticipant>
<bp:openControlledVocabulary rdf:ID="gs_27247">
  <bp:TERM rdf:datatype="http://www.w3.org/2001/XMLSchema#string">Resveratrol</bp:TERM>
  <bp:NAME rdf:datatype="http://www.w3.org/2001/XMLSchema#string">Resveratrol</bp:NAME>
  <bp:XREF rdf:resource="#KEGG_C03582" />
</bp:openControlledVocabulary>
<bp:unificationXref rdf:ID="KEGG_C03582">
  <bp:DB rdf:datatype="http://www.w3.org/2001/XMLSchema#string">KEGG</bp:DB>
  <bp:ID rdf:datatype="http://www.w3.org/2001/XMLSchema#string">CC03582</bp:ID>
</bp:unificationXref><bp:sequenceParticipant rdf:ID="gs_sp_27247">
  <bp:PHYSICAL-ENTITY rdf:resource="gs_27247" />
</bp:sequenceParticipant>
<bp:openControlledVocabulary rdf:ID="gs_844329">
  <bp:TERM rdf:datatype="http://www.w3.org/2001/XMLSchema#string">Food Intake</bp:TERM>
  <bp:NAME rdf:datatype="http://www.w3.org/2001/XMLSchema#string">Food Intake</bp:NAME>
</bp:openControlledVocabulary>
<bp:sequenceParticipant rdf:ID="gs_sp_844329">
  <bp:PHYSICAL-ENTITY rdf:resource="gs_844329" />
</bp:sequenceParticipant>
<bp:openControlledVocabulary rdf:ID="gs_844334">
  <bp:TERM rdf:datatype="http://www.w3.org/2001/XMLSchema#string">Insulin Resistance</bp:TERM>
  <bp:NAME rdf:datatype="http://www.w3.org/2001/XMLSchema#string">Insulin Resistance</bp:NAME>
</bp:openControlledVocabulary>
<bp:sequenceParticipant rdf:ID="gs_sp_844334">
  <bp:PHYSICAL-ENTITY rdf:resource="gs_844334" />
</bp:sequenceParticipant>
<bp:openControlledVocabulary rdf:ID="gs_844485">
  <bp:TERM rdf:datatype="http://www.w3.org/2001/XMLSchema#string">Reactive Oxygen Species</bp:TERM>
  <bp:NAME rdf:datatype="http://www.w3.org/2001/XMLSchema#string">Reactive Oxygen Species</bp:NAME>
</bp:openControlledVocabulary>
<bp:sequenceParticipant rdf:ID="gs_sp_844485">
  <bp:PHYSICAL-ENTITY rdf:resource="gs_844485" />
</bp:sequenceParticipant>
<bp:openControlledVocabulary rdf:ID="gs_861353">
  <bp:TERM rdf:datatype="http://www.w3.org/2001/XMLSchema#string">taof(NFKB Complex) </bp:TERM>
  <bp:NAME rdf:datatype="http://www.w3.org/2001/XMLSchema#string">taof(NFKB Complex) </bp:NAME>
</bp:openControlledVocabulary>
<bp:sequenceParticipant rdf:ID="gs_sp_861353">
  <bp:PHYSICAL-ENTITY rdf:resource="gs_861353" />
</bp:sequenceParticipant>
<bp:openControlledVocabulary rdf:ID="gs_861993">
  <bp:TERM rdf:datatype="http://www.w3.org/2001/XMLSchema#string">kaof(AKT Family)</bp:TERM>
  <bp:NAME rdf:datatype="http://www.w3.org/2001/XMLSchema#string">kaof(AKT Family)</bp:NAME>
</bp:openControlledVocabulary>
<bp:sequenceParticipant rdf:ID="gs_sp_861993">
  <bp:PHYSICAL-ENTITY rdf:resource="gs_861993" />
</bp:sequenceParticipant>
<bp:openControlledVocabulary rdf:ID="gs_862356">
  <bp:TERM rdf:datatype="http://www.w3.org/2001/XMLSchema#string">taof(NFKB Complex)</bp:TERM>
  <bp:NAME rdf:datatype="http://www.w3.org/2001/XMLSchema#string">taof(NFKB Complex)</bp:NAME>
</bp:openControlledVocabulary>
<bp:sequenceParticipant rdf:ID="gs_sp_862356">
  <bp:PHYSICAL-ENTITY rdf:resource="gs_862356" />
</bp:sequenceParticipant>
<bp:openControlledVocabulary rdf:ID="gs_866393">
  <bp:TERM rdf:datatype="http://www.w3.org/2001/XMLSchema#string">kaof(MAPK Family)</bp:TERM>
  <bp:NAME rdf:datatype="http://www.w3.org/2001/XMLSchema#string">kaof(MAPK Family)</bp:NAME>
</bp:openControlledVocabulary>
<bp:sequenceParticipant rdf:ID="gs_sp_866393">
  <bp:PHYSICAL-ENTITY rdf:resource="gs_866393" />
</bp:sequenceParticipant>
<bp:openControlledVocabulary rdf:ID="gs_871116">
  <bp:TERM rdf:datatype="http://www.w3.org/2001/XMLSchema#string">kaof(AMP-activated protein kinase complex)</bp:TERM>
  <bp:NAME rdf:datatype="http://www.w3.org/2001/XMLSchema#string">kaof(AMP-activated protein kinase complex)</bp:NAME>
</bp:openControlledVocabulary>
<bp:sequenceParticipant rdf:ID="gs_sp_871116">
  <bp:PHYSICAL-ENTITY rdf:resource="gs_871116" />
</bp:sequenceParticipant>
<bp:openControlledVocabulary rdf:ID="gs_871357">
  <bp:TERM rdf:datatype="http://www.w3.org/2001/XMLSchema#string">kaof(AMP-activated protein kinase complex)</bp:TERM>
  <bp:NAME rdf:datatype="http://www.w3.org/2001/XMLSchema#string">kaof(AMP-activated protein kinase complex)</bp:NAME>
</bp:openControlledVocabulary>
<bp:sequenceParticipant rdf:ID="gs_sp_871357">
  <bp:PHYSICAL-ENTITY rdf:resource="gs_871357" />
</bp:sequenceParticipant>
<bp:openControlledVocabulary rdf:ID="gs_872512">
  <bp:TERM rdf:datatype="http://www.w3.org/2001/XMLSchema#string">taof(NFKB Complex)</bp:TERM>
  <bp:NAME rdf:datatype="http://www.w3.org/2001/XMLSchema#string">taof(NFKB Complex)</bp:NAME>
</bp:openControlledVocabulary>
<bp:sequenceParticipant rdf:ID="gs_sp_872512">
  <bp:PHYSICAL-ENTITY rdf:resource="gs_872512" />
</bp:sequenceParticipant>
<bp:openControlledVocabulary rdf:ID="gs_875092">
  <bp:TERM rdf:datatype="http://www.w3.org/2001/XMLSchema#string">kaof(MAPK Family)</bp:TERM>
  <bp:NAME rdf:datatype="http://www.w3.org/2001/XMLSchema#string">kaof(MAPK Family)</bp:NAME>
</bp:openControlledVocabulary>
<bp:sequenceParticipant rdf:ID="gs_sp_875092">
  <bp:PHYSICAL-ENTITY rdf:resource="gs_875092" />
</bp:sequenceParticipant>
<bp:openControlledVocabulary rdf:ID="gs_878687">
  <bp:TERM rdf:datatype="http://www.w3.org/2001/XMLSchema#string">kaof(AKT family)</bp:TERM>
  <bp:NAME rdf:datatype="http://www.w3.org/2001/XMLSchema#string">kaof(AKT family)</bp:NAME>
</bp:openControlledVocabulary>
<bp:sequenceParticipant rdf:ID="gs_sp_878687">
  <bp:PHYSICAL-ENTITY rdf:resource="gs_878687" />
</bp:sequenceParticipant>
<bp:openControlledVocabulary rdf:ID="gs_897221">
  <bp:TERM rdf:datatype="http://www.w3.org/2001/XMLSchema#string">kaof(MAPK family)</bp:TERM>
  <bp:NAME rdf:datatype="http://www.w3.org/2001/XMLSchema#string">kaof(MAPK family)</bp:NAME>
</bp:openControlledVocabulary>
<bp:sequenceParticipant rdf:ID="gs_sp_897221">
  <bp:PHYSICAL-ENTITY rdf:resource="gs_897221" />
</bp:sequenceParticipant>
<bp:rna rdf:ID="gs_m_1008004">
  <bp:ORGANISM rdf:resource="#Mus_musculus"/>
   <bp:NAME rdf:datatype="http://www.w3.org/2001/XMLSchema#string">Orm3</bp:NAME>
  <bp:XREF rdf:resource="#EntrezGene_18407" />
</bp:rna>
<bp:sequenceParticipant rdf:ID="gs_sp_1008004">
  <bp:PHYSICAL-ENTITY rdf:resource="#gs_m_1008004" />
</bp:sequenceParticipant>
<bp:unificationXref rdf:ID="EntrezGene_18407">
  <bp:DB rdf:datatype="http://www.w3.org/2001/XMLSchema#string">Entrez Gene</bp:DB>
  <bp:ID rdf:datatype="http://www.w3.org/2001/XMLSchema#string">18407</bp:ID>
</bp:unificationXref>
<bp:rna rdf:ID="gs_m_1062743">
  <bp:ORGANISM rdf:resource="#Mus_musculus"/>
   <bp:NAME rdf:datatype="http://www.w3.org/2001/XMLSchema#string">Creg1</bp:NAME>
  <bp:XREF rdf:resource="#EntrezGene_433375" />
</bp:rna>
<bp:sequenceParticipant rdf:ID="gs_sp_1062743">
  <bp:PHYSICAL-ENTITY rdf:resource="#gs_m_1062743" />
</bp:sequenceParticipant>
<bp:unificationXref rdf:ID="EntrezGene_433375">
  <bp:DB rdf:datatype="http://www.w3.org/2001/XMLSchema#string">Entrez Gene</bp:DB>
  <bp:ID rdf:datatype="http://www.w3.org/2001/XMLSchema#string">433375</bp:ID>
</bp:unificationXref>
<bp:protein rdf:ID="gs_m_1266816">
  <bp:ORGANISM rdf:resource="#Mus_musculus"/>
  <bp:NAME rdf:datatype="http://www.w3.org/2001/XMLSchema#string">taof(Nrip1)</bp:NAME>
  <bp:XREF rdf:resource="#EntrezGene_268903" />
</bp:protein>
<bp:sequenceParticipant rdf:ID="gs_sp_1266816">
  <bp:PHYSICAL-ENTITY rdf:resource="#gs_m_1266816" />
</bp:sequenceParticipant>
<bp:unificationXref rdf:ID="EntrezGene_268903">
  <bp:DB rdf:datatype="http://www.w3.org/2001/XMLSchema#string">Entrez Gene</bp:DB>
  <bp:ID rdf:datatype="http://www.w3.org/2001/XMLSchema#string">268903</bp:ID>
</bp:unificationXref>
<bp:rna rdf:ID="gs_m_1430516">
  <bp:ORGANISM rdf:resource="#Mus_musculus"/>
   <bp:NAME rdf:datatype="http://www.w3.org/2001/XMLSchema#string">LOC623031</bp:NAME>
  <bp:XREF rdf:resource="#EntrezGene_623031" />
</bp:rna>
<bp:sequenceParticipant rdf:ID="gs_sp_1430516">
  <bp:PHYSICAL-ENTITY rdf:resource="#gs_m_1430516" />
</bp:sequenceParticipant>
<bp:unificationXref rdf:ID="EntrezGene_623031">
  <bp:DB rdf:datatype="http://www.w3.org/2001/XMLSchema#string">Entrez Gene</bp:DB>
  <bp:ID rdf:datatype="http://www.w3.org/2001/XMLSchema#string">623031</bp:ID>
</bp:unificationXref>
<bp:protein rdf:ID="gs_m_1692095">
  <bp:ORGANISM rdf:resource="#Mus_musculus"/>
  <bp:NAME rdf:datatype="http://www.w3.org/2001/XMLSchema#string">catof(Sirt1)</bp:NAME>
  <bp:XREF rdf:resource="#EntrezGene_93759" />
</bp:protein>
<bp:sequenceParticipant rdf:ID="gs_sp_1692095">
  <bp:PHYSICAL-ENTITY rdf:resource="#gs_m_1692095" />
</bp:sequenceParticipant>
<bp:unificationXref rdf:ID="EntrezGene_93759">
  <bp:DB rdf:datatype="http://www.w3.org/2001/XMLSchema#string">Entrez Gene</bp:DB>
  <bp:ID rdf:datatype="http://www.w3.org/2001/XMLSchema#string">93759</bp:ID>
</bp:unificationXref>
<bp:rna rdf:ID="gs_m_1756846">
  <bp:ORGANISM rdf:resource="#Mus_musculus"/>
   <bp:NAME rdf:datatype="http://www.w3.org/2001/XMLSchema#string">LOC100039474</bp:NAME>
  <bp:XREF rdf:resource="#EntrezGene_100039474" />
</bp:rna>
<bp:sequenceParticipant rdf:ID="gs_sp_1756846">
  <bp:PHYSICAL-ENTITY rdf:resource="#gs_m_1756846" />
</bp:sequenceParticipant>
<bp:unificationXref rdf:ID="EntrezGene_100039474">
  <bp:DB rdf:datatype="http://www.w3.org/2001/XMLSchema#string">Entrez Gene</bp:DB>
  <bp:ID rdf:datatype="http://www.w3.org/2001/XMLSchema#string">100039474</bp:ID>
</bp:unificationXref>
<bp:rna rdf:ID="gs_m_1762518">
  <bp:ORGANISM rdf:resource="#Mus_musculus"/>
   <bp:NAME rdf:datatype="http://www.w3.org/2001/XMLSchema#string">LOC100040573</bp:NAME>
  <bp:XREF rdf:resource="#EntrezGene_100040573" />
</bp:rna>
<bp:sequenceParticipant rdf:ID="gs_sp_1762518">
  <bp:PHYSICAL-ENTITY rdf:resource="#gs_m_1762518" />
</bp:sequenceParticipant>
<bp:unificationXref rdf:ID="EntrezGene_100040573">
  <bp:DB rdf:datatype="http://www.w3.org/2001/XMLSchema#string">Entrez Gene</bp:DB>
  <bp:ID rdf:datatype="http://www.w3.org/2001/XMLSchema#string">100040573</bp:ID>
</bp:unificationXref>
<bp:rna rdf:ID="gs_m_1763878">
  <bp:ORGANISM rdf:resource="#Mus_musculus"/>
   <bp:NAME rdf:datatype="http://www.w3.org/2001/XMLSchema#string">Cyp4a32</bp:NAME>
  <bp:XREF rdf:resource="#EntrezGene_100040843" />
</bp:rna>
<bp:sequenceParticipant rdf:ID="gs_sp_1763878">
  <bp:PHYSICAL-ENTITY rdf:resource="#gs_m_1763878" />
</bp:sequenceParticipant>
<bp:unificationXref rdf:ID="EntrezGene_100040843">
  <bp:DB rdf:datatype="http://www.w3.org/2001/XMLSchema#string">Entrez Gene</bp:DB>
  <bp:ID rdf:datatype="http://www.w3.org/2001/XMLSchema#string">100040843</bp:ID>
</bp:unificationXref>
<bp:rna rdf:ID="gs_m_1771486">
  <bp:ORGANISM rdf:resource="#Mus_musculus"/>
   <bp:NAME rdf:datatype="http://www.w3.org/2001/XMLSchema#string">LOC100042343</bp:NAME>
  <bp:XREF rdf:resource="#EntrezGene_100042343" />
</bp:rna>
<bp:sequenceParticipant rdf:ID="gs_sp_1771486">
  <bp:PHYSICAL-ENTITY rdf:resource="#gs_m_1771486" />
</bp:sequenceParticipant>
<bp:unificationXref rdf:ID="EntrezGene_100042343">
  <bp:DB rdf:datatype="http://www.w3.org/2001/XMLSchema#string">Entrez Gene</bp:DB>
  <bp:ID rdf:datatype="http://www.w3.org/2001/XMLSchema#string">100042343</bp:ID>
</bp:unificationXref>
<bp:protein rdf:ID="gs_m_1772705">
  <bp:ORGANISM rdf:resource="#Mus_musculus"/>
  <bp:NAME rdf:datatype="http://www.w3.org/2001/XMLSchema#string">LOC100042570</bp:NAME>
  <bp:XREF rdf:resource="#EntrezGene_100042570" />
</bp:protein>
<bp:sequenceParticipant rdf:ID="gs_sp_1772705">
  <bp:PHYSICAL-ENTITY rdf:resource="#gs_m_1772705" />
</bp:sequenceParticipant>
<bp:unificationXref rdf:ID="EntrezGene_100042570">
  <bp:DB rdf:datatype="http://www.w3.org/2001/XMLSchema#string">Entrez Gene</bp:DB>
  <bp:ID rdf:datatype="http://www.w3.org/2001/XMLSchema#string">100042570</bp:ID>
</bp:unificationXref>
<bp:rna rdf:ID="gs_m_423115">
  <bp:ORGANISM rdf:resource="#Mus_musculus"/>
   <bp:NAME rdf:datatype="http://www.w3.org/2001/XMLSchema#string">Acadl</bp:NAME>
  <bp:XREF rdf:resource="#EntrezGene_11363" />
</bp:rna>
<bp:sequenceParticipant rdf:ID="gs_sp_423115">
  <bp:PHYSICAL-ENTITY rdf:resource="#gs_m_423115" />
</bp:sequenceParticipant>
<bp:unificationXref rdf:ID="EntrezGene_11363">
  <bp:DB rdf:datatype="http://www.w3.org/2001/XMLSchema#string">Entrez Gene</bp:DB>
  <bp:ID rdf:datatype="http://www.w3.org/2001/XMLSchema#string">11363</bp:ID>
</bp:unificationXref>
<bp:rna rdf:ID="gs_m_423121">
  <bp:ORGANISM rdf:resource="#Mus_musculus"/>
   <bp:NAME rdf:datatype="http://www.w3.org/2001/XMLSchema#string">Acadm</bp:NAME>
  <bp:XREF rdf:resource="#EntrezGene_11364" />
</bp:rna>
<bp:sequenceParticipant rdf:ID="gs_sp_423121">
  <bp:PHYSICAL-ENTITY rdf:resource="#gs_m_423121" />
</bp:sequenceParticipant>
<bp:unificationXref rdf:ID="EntrezGene_11364">
  <bp:DB rdf:datatype="http://www.w3.org/2001/XMLSchema#string">Entrez Gene</bp:DB>
  <bp:ID rdf:datatype="http://www.w3.org/2001/XMLSchema#string">11364</bp:ID>
</bp:unificationXref>
<bp:rna rdf:ID="gs_m_423201">
  <bp:ORGANISM rdf:resource="#Mus_musculus"/>
   <bp:NAME rdf:datatype="http://www.w3.org/2001/XMLSchema#string">Acox1</bp:NAME>
  <bp:XREF rdf:resource="#EntrezGene_11430" />
</bp:rna>
<bp:sequenceParticipant rdf:ID="gs_sp_423201">
  <bp:PHYSICAL-ENTITY rdf:resource="#gs_m_423201" />
</bp:sequenceParticipant>
<bp:unificationXref rdf:ID="EntrezGene_11430">
  <bp:DB rdf:datatype="http://www.w3.org/2001/XMLSchema#string">Entrez Gene</bp:DB>
  <bp:ID rdf:datatype="http://www.w3.org/2001/XMLSchema#string">11430</bp:ID>
</bp:unificationXref>
<bp:rna rdf:ID="gs_m_423545">
  <bp:ORGANISM rdf:resource="#Mus_musculus"/>
   <bp:NAME rdf:datatype="http://www.w3.org/2001/XMLSchema#string">Adfp</bp:NAME>
  <bp:XREF rdf:resource="#EntrezGene_11520" />
</bp:rna>
<bp:sequenceParticipant rdf:ID="gs_sp_423545">
  <bp:PHYSICAL-ENTITY rdf:resource="#gs_m_423545" />
</bp:sequenceParticipant>
<bp:unificationXref rdf:ID="EntrezGene_11520">
  <bp:DB rdf:datatype="http://www.w3.org/2001/XMLSchema#string">Entrez Gene</bp:DB>
  <bp:ID rdf:datatype="http://www.w3.org/2001/XMLSchema#string">11520</bp:ID>
</bp:unificationXref>
<bp:rna rdf:ID="gs_m_423587">
  <bp:ORGANISM rdf:resource="#Mus_musculus"/>
   <bp:NAME rdf:datatype="http://www.w3.org/2001/XMLSchema#string">Cfd</bp:NAME>
  <bp:XREF rdf:resource="#EntrezGene_11537" />
</bp:rna>
<bp:sequenceParticipant rdf:ID="gs_sp_423587">
  <bp:PHYSICAL-ENTITY rdf:resource="#gs_m_423587" />
</bp:sequenceParticipant>
<bp:unificationXref rdf:ID="EntrezGene_11537">
  <bp:DB rdf:datatype="http://www.w3.org/2001/XMLSchema#string">Entrez Gene</bp:DB>
  <bp:ID rdf:datatype="http://www.w3.org/2001/XMLSchema#string">11537</bp:ID>
</bp:unificationXref>
<bp:rna rdf:ID="gs_m_423954">
  <bp:ORGANISM rdf:resource="#Mus_musculus"/>
   <bp:NAME rdf:datatype="http://www.w3.org/2001/XMLSchema#string">Alpl</bp:NAME>
  <bp:XREF rdf:resource="#EntrezGene_11647" />
</bp:rna>
<bp:sequenceParticipant rdf:ID="gs_sp_423954">
  <bp:PHYSICAL-ENTITY rdf:resource="#gs_m_423954" />
</bp:sequenceParticipant>
<bp:unificationXref rdf:ID="EntrezGene_11647">
  <bp:DB rdf:datatype="http://www.w3.org/2001/XMLSchema#string">Entrez Gene</bp:DB>
  <bp:ID rdf:datatype="http://www.w3.org/2001/XMLSchema#string">11647</bp:ID>
</bp:unificationXref>
<bp:rna rdf:ID="gs_m_423984">
  <bp:ORGANISM rdf:resource="#Mus_musculus"/>
   <bp:NAME rdf:datatype="http://www.w3.org/2001/XMLSchema#string">Alas1</bp:NAME>
  <bp:XREF rdf:resource="#EntrezGene_11655" />
</bp:rna>
<bp:sequenceParticipant rdf:ID="gs_sp_423984">
  <bp:PHYSICAL-ENTITY rdf:resource="#gs_m_423984" />
</bp:sequenceParticipant>
<bp:unificationXref rdf:ID="EntrezGene_11655">
  <bp:DB rdf:datatype="http://www.w3.org/2001/XMLSchema#string">Entrez Gene</bp:DB>
  <bp:ID rdf:datatype="http://www.w3.org/2001/XMLSchema#string">11655</bp:ID>
</bp:unificationXref>
<bp:rna rdf:ID="gs_m_424295">
  <bp:ORGANISM rdf:resource="#Mus_musculus"/>
   <bp:NAME rdf:datatype="http://www.w3.org/2001/XMLSchema#string">Anxa7</bp:NAME>
  <bp:XREF rdf:resource="#EntrezGene_11750" />
</bp:rna>
<bp:sequenceParticipant rdf:ID="gs_sp_424295">
  <bp:PHYSICAL-ENTITY rdf:resource="#gs_m_424295" />
</bp:sequenceParticipant>
<bp:unificationXref rdf:ID="EntrezGene_11750">
  <bp:DB rdf:datatype="http://www.w3.org/2001/XMLSchema#string">Entrez Gene</bp:DB>
  <bp:ID rdf:datatype="http://www.w3.org/2001/XMLSchema#string">11750</bp:ID>
</bp:unificationXref>
<bp:rna rdf:ID="gs_m_424329">
  <bp:ORGANISM rdf:resource="#Mus_musculus"/>
   <bp:NAME rdf:datatype="http://www.w3.org/2001/XMLSchema#string">Aox1</bp:NAME>
  <bp:XREF rdf:resource="#EntrezGene_11761" />
</bp:rna>
<bp:sequenceParticipant rdf:ID="gs_sp_424329">
  <bp:PHYSICAL-ENTITY rdf:resource="#gs_m_424329" />
</bp:sequenceParticipant>
<bp:unificationXref rdf:ID="EntrezGene_11761">
  <bp:DB rdf:datatype="http://www.w3.org/2001/XMLSchema#string">Entrez Gene</bp:DB>
  <bp:ID rdf:datatype="http://www.w3.org/2001/XMLSchema#string">11761</bp:ID>
</bp:unificationXref>
<bp:rna rdf:ID="gs_m_424687">
  <bp:ORGANISM rdf:resource="#Mus_musculus"/>
   <bp:NAME rdf:datatype="http://www.w3.org/2001/XMLSchema#string">Ar</bp:NAME>
  <bp:XREF rdf:resource="#EntrezGene_11835" />
</bp:rna>
<bp:sequenceParticipant rdf:ID="gs_sp_424687">
  <bp:PHYSICAL-ENTITY rdf:resource="#gs_m_424687" />
</bp:sequenceParticipant>
<bp:unificationXref rdf:ID="EntrezGene_11835">
  <bp:DB rdf:datatype="http://www.w3.org/2001/XMLSchema#string">Entrez Gene</bp:DB>
  <bp:ID rdf:datatype="http://www.w3.org/2001/XMLSchema#string">11835</bp:ID>
</bp:unificationXref>
<bp:rna rdf:ID="gs_m_424927">
  <bp:ORGANISM rdf:resource="#Mus_musculus"/>
   <bp:NAME rdf:datatype="http://www.w3.org/2001/XMLSchema#string">Ass1</bp:NAME>
  <bp:XREF rdf:resource="#EntrezGene_11898" />
</bp:rna>
<bp:sequenceParticipant rdf:ID="gs_sp_424927">
  <bp:PHYSICAL-ENTITY rdf:resource="#gs_m_424927" />
</bp:sequenceParticipant>
<bp:unificationXref rdf:ID="EntrezGene_11898">
  <bp:DB rdf:datatype="http://www.w3.org/2001/XMLSchema#string">Entrez Gene</bp:DB>
  <bp:ID rdf:datatype="http://www.w3.org/2001/XMLSchema#string">11898</bp:ID>
</bp:unificationXref>
<bp:rna rdf:ID="gs_m_425079">
  <bp:ORGANISM rdf:resource="#Mus_musculus"/>
   <bp:NAME rdf:datatype="http://www.w3.org/2001/XMLSchema#string">Atp4a</bp:NAME>
  <bp:XREF rdf:resource="#EntrezGene_11944" />
</bp:rna>
<bp:sequenceParticipant rdf:ID="gs_sp_425079">
  <bp:PHYSICAL-ENTITY rdf:resource="#gs_m_425079" />
</bp:sequenceParticipant>
<bp:unificationXref rdf:ID="EntrezGene_11944">
  <bp:DB rdf:datatype="http://www.w3.org/2001/XMLSchema#string">Entrez Gene</bp:DB>
  <bp:ID rdf:datatype="http://www.w3.org/2001/XMLSchema#string">11944</bp:ID>
</bp:unificationXref>
<bp:rna rdf:ID="gs_m_425560">
  <bp:ORGANISM rdf:resource="#Mus_musculus"/>
   <bp:NAME rdf:datatype="http://www.w3.org/2001/XMLSchema#string">Bet1</bp:NAME>
  <bp:XREF rdf:resource="#EntrezGene_12068" />
</bp:rna>
<bp:sequenceParticipant rdf:ID="gs_sp_425560">
  <bp:PHYSICAL-ENTITY rdf:resource="#gs_m_425560" />
</bp:sequenceParticipant>
<bp:unificationXref rdf:ID="EntrezGene_12068">
  <bp:DB rdf:datatype="http://www.w3.org/2001/XMLSchema#string">Entrez Gene</bp:DB>
  <bp:ID rdf:datatype="http://www.w3.org/2001/XMLSchema#string">12068</bp:ID>
</bp:unificationXref>
<bp:rna rdf:ID="gs_m_425792">
  <bp:ORGANISM rdf:resource="#Mus_musculus"/>
   <bp:NAME rdf:datatype="http://www.w3.org/2001/XMLSchema#string">Bnip3</bp:NAME>
  <bp:XREF rdf:resource="#EntrezGene_12176" />
</bp:rna>
<bp:sequenceParticipant rdf:ID="gs_sp_425792">
  <bp:PHYSICAL-ENTITY rdf:resource="#gs_m_425792" />
</bp:sequenceParticipant>
<bp:unificationXref rdf:ID="EntrezGene_12176">
  <bp:DB rdf:datatype="http://www.w3.org/2001/XMLSchema#string">Entrez Gene</bp:DB>
  <bp:ID rdf:datatype="http://www.w3.org/2001/XMLSchema#string">12176</bp:ID>
</bp:unificationXref>
<bp:rna rdf:ID="gs_m_426216">
  <bp:ORGANISM rdf:resource="#Mus_musculus"/>
   <bp:NAME rdf:datatype="http://www.w3.org/2001/XMLSchema#string">Calm1</bp:NAME>
  <bp:XREF rdf:resource="#EntrezGene_12313" />
</bp:rna>
<bp:sequenceParticipant rdf:ID="gs_sp_426216">
  <bp:PHYSICAL-ENTITY rdf:resource="#gs_m_426216" />
</bp:sequenceParticipant>
<bp:unificationXref rdf:ID="EntrezGene_12313">
  <bp:DB rdf:datatype="http://www.w3.org/2001/XMLSchema#string">Entrez Gene</bp:DB>
  <bp:ID rdf:datatype="http://www.w3.org/2001/XMLSchema#string">12313</bp:ID>
</bp:unificationXref>
<bp:rna rdf:ID="gs_m_426292">
  <bp:ORGANISM rdf:resource="#Mus_musculus"/>
   <bp:NAME rdf:datatype="http://www.w3.org/2001/XMLSchema#string">Canx</bp:NAME>
  <bp:XREF rdf:resource="#EntrezGene_12330" />
</bp:rna>
<bp:sequenceParticipant rdf:ID="gs_sp_426292">
  <bp:PHYSICAL-ENTITY rdf:resource="#gs_m_426292" />
</bp:sequenceParticipant>
<bp:unificationXref rdf:ID="EntrezGene_12330">
  <bp:DB rdf:datatype="http://www.w3.org/2001/XMLSchema#string">Entrez Gene</bp:DB>
  <bp:ID rdf:datatype="http://www.w3.org/2001/XMLSchema#string">12330</bp:ID>
</bp:unificationXref>
<bp:rna rdf:ID="gs_m_426993">
  <bp:ORGANISM rdf:resource="#Mus_musculus"/>
   <bp:NAME rdf:datatype="http://www.w3.org/2001/XMLSchema#string">Cd36</bp:NAME>
  <bp:XREF rdf:resource="#EntrezGene_12491" />
</bp:rna>
<bp:sequenceParticipant rdf:ID="gs_sp_426993">
  <bp:PHYSICAL-ENTITY rdf:resource="#gs_m_426993" />
</bp:sequenceParticipant>
<bp:unificationXref rdf:ID="EntrezGene_12491">
  <bp:DB rdf:datatype="http://www.w3.org/2001/XMLSchema#string">Entrez Gene</bp:DB>
  <bp:ID rdf:datatype="http://www.w3.org/2001/XMLSchema#string">12491</bp:ID>
</bp:unificationXref>
<bp:rna rdf:ID="gs_m_427035">
  <bp:ORGANISM rdf:resource="#Mus_musculus"/>
   <bp:NAME rdf:datatype="http://www.w3.org/2001/XMLSchema#string">Entpd5</bp:NAME>
  <bp:XREF rdf:resource="#EntrezGene_12499" />
</bp:rna>
<bp:sequenceParticipant rdf:ID="gs_sp_427035">
  <bp:PHYSICAL-ENTITY rdf:resource="#gs_m_427035" />
</bp:sequenceParticipant>
<bp:unificationXref rdf:ID="EntrezGene_12499">
  <bp:DB rdf:datatype="http://www.w3.org/2001/XMLSchema#string">Entrez Gene</bp:DB>
  <bp:ID rdf:datatype="http://www.w3.org/2001/XMLSchema#string">12499</bp:ID>
</bp:unificationXref>
<bp:rna rdf:ID="gs_m_428537">
  <bp:ORGANISM rdf:resource="#Mus_musculus"/>
   <bp:NAME rdf:datatype="http://www.w3.org/2001/XMLSchema#string">Cpt1a</bp:NAME>
  <bp:XREF rdf:resource="#EntrezGene_12894" />
</bp:rna>
<bp:sequenceParticipant rdf:ID="gs_sp_428537">
  <bp:PHYSICAL-ENTITY rdf:resource="#gs_m_428537" />
</bp:sequenceParticipant>
<bp:unificationXref rdf:ID="EntrezGene_12894">
  <bp:DB rdf:datatype="http://www.w3.org/2001/XMLSchema#string">Entrez Gene</bp:DB>
  <bp:ID rdf:datatype="http://www.w3.org/2001/XMLSchema#string">12894</bp:ID>
</bp:unificationXref>
<bp:protein rdf:ID="gs_m_428540">
  <bp:ORGANISM rdf:resource="#Mus_musculus"/>
  <bp:NAME rdf:datatype="http://www.w3.org/2001/XMLSchema#string">Cpt1a</bp:NAME>
  <bp:XREF rdf:resource="#EntrezGene_12894" />
</bp:protein>
<bp:sequenceParticipant rdf:ID="gs_sp_428540">
  <bp:PHYSICAL-ENTITY rdf:resource="#gs_m_428540" />
</bp:sequenceParticipant>
<bp:rna rdf:ID="gs_m_428549">
  <bp:ORGANISM rdf:resource="#Mus_musculus"/>
   <bp:NAME rdf:datatype="http://www.w3.org/2001/XMLSchema#string">Cpt2</bp:NAME>
  <bp:XREF rdf:resource="#EntrezGene_12896" />
</bp:rna>
<bp:sequenceParticipant rdf:ID="gs_sp_428549">
  <bp:PHYSICAL-ENTITY rdf:resource="#gs_m_428549" />
</bp:sequenceParticipant>
<bp:unificationXref rdf:ID="EntrezGene_12896">
  <bp:DB rdf:datatype="http://www.w3.org/2001/XMLSchema#string">Entrez Gene</bp:DB>
  <bp:ID rdf:datatype="http://www.w3.org/2001/XMLSchema#string">12896</bp:ID>
</bp:unificationXref>
<bp:rna rdf:ID="gs_m_428579">
  <bp:ORGANISM rdf:resource="#Mus_musculus"/>
   <bp:NAME rdf:datatype="http://www.w3.org/2001/XMLSchema#string">Crat</bp:NAME>
  <bp:XREF rdf:resource="#EntrezGene_12908" />
</bp:rna>
<bp:sequenceParticipant rdf:ID="gs_sp_428579">
  <bp:PHYSICAL-ENTITY rdf:resource="#gs_m_428579" />
</bp:sequenceParticipant>
<bp:unificationXref rdf:ID="EntrezGene_12908">
  <bp:DB rdf:datatype="http://www.w3.org/2001/XMLSchema#string">Entrez Gene</bp:DB>
  <bp:ID rdf:datatype="http://www.w3.org/2001/XMLSchema#string">12908</bp:ID>
</bp:unificationXref>
<bp:rna rdf:ID="gs_m_429134">
  <bp:ORGANISM rdf:resource="#Mus_musculus"/>
   <bp:NAME rdf:datatype="http://www.w3.org/2001/XMLSchema#string">Ctse</bp:NAME>
  <bp:XREF rdf:resource="#EntrezGene_13034" />
</bp:rna>
<bp:sequenceParticipant rdf:ID="gs_sp_429134">
  <bp:PHYSICAL-ENTITY rdf:resource="#gs_m_429134" />
</bp:sequenceParticipant>
<bp:unificationXref rdf:ID="EntrezGene_13034">
  <bp:DB rdf:datatype="http://www.w3.org/2001/XMLSchema#string">Entrez Gene</bp:DB>
  <bp:ID rdf:datatype="http://www.w3.org/2001/XMLSchema#string">13034</bp:ID>
</bp:unificationXref>
<bp:rna rdf:ID="gs_m_429158">
  <bp:ORGANISM rdf:resource="#Mus_musculus"/>
   <bp:NAME rdf:datatype="http://www.w3.org/2001/XMLSchema#string">Ctsl</bp:NAME>
  <bp:XREF rdf:resource="#EntrezGene_13039" />
</bp:rna>
<bp:sequenceParticipant rdf:ID="gs_sp_429158">
  <bp:PHYSICAL-ENTITY rdf:resource="#gs_m_429158" />
</bp:sequenceParticipant>
<bp:unificationXref rdf:ID="EntrezGene_13039">
  <bp:DB rdf:datatype="http://www.w3.org/2001/XMLSchema#string">Entrez Gene</bp:DB>
  <bp:ID rdf:datatype="http://www.w3.org/2001/XMLSchema#string">13039</bp:ID>
</bp:unificationXref>
<bp:rna rdf:ID="gs_m_429279">
  <bp:ORGANISM rdf:resource="#Mus_musculus"/>
   <bp:NAME rdf:datatype="http://www.w3.org/2001/XMLSchema#string">Cyp1a1</bp:NAME>
  <bp:XREF rdf:resource="#EntrezGene_13076" />
</bp:rna>
<bp:sequenceParticipant rdf:ID="gs_sp_429279">
  <bp:PHYSICAL-ENTITY rdf:resource="#gs_m_429279" />
</bp:sequenceParticipant>
<bp:unificationXref rdf:ID="EntrezGene_13076">
  <bp:DB rdf:datatype="http://www.w3.org/2001/XMLSchema#string">Entrez Gene</bp:DB>
  <bp:ID rdf:datatype="http://www.w3.org/2001/XMLSchema#string">13076</bp:ID>
</bp:unificationXref>
<bp:rna rdf:ID="gs_m_429285">
  <bp:ORGANISM rdf:resource="#Mus_musculus"/>
   <bp:NAME rdf:datatype="http://www.w3.org/2001/XMLSchema#string">Cyp1a2</bp:NAME>
  <bp:XREF rdf:resource="#EntrezGene_13077" />
</bp:rna>
<bp:sequenceParticipant rdf:ID="gs_sp_429285">
  <bp:PHYSICAL-ENTITY rdf:resource="#gs_m_429285" />
</bp:sequenceParticipant>
<bp:unificationXref rdf:ID="EntrezGene_13077">
  <bp:DB rdf:datatype="http://www.w3.org/2001/XMLSchema#string">Entrez Gene</bp:DB>
  <bp:ID rdf:datatype="http://www.w3.org/2001/XMLSchema#string">13077</bp:ID>
</bp:unificationXref>
<bp:rna rdf:ID="gs_m_429484">
  <bp:ORGANISM rdf:resource="#Mus_musculus"/>
   <bp:NAME rdf:datatype="http://www.w3.org/2001/XMLSchema#string">Cyp4a14</bp:NAME>
  <bp:XREF rdf:resource="#EntrezGene_13119" />
</bp:rna>
<bp:sequenceParticipant rdf:ID="gs_sp_429484">
  <bp:PHYSICAL-ENTITY rdf:resource="#gs_m_429484" />
</bp:sequenceParticipant>
<bp:unificationXref rdf:ID="EntrezGene_13119">
  <bp:DB rdf:datatype="http://www.w3.org/2001/XMLSchema#string">Entrez Gene</bp:DB>
  <bp:ID rdf:datatype="http://www.w3.org/2001/XMLSchema#string">13119</bp:ID>
</bp:unificationXref>
<bp:rna rdf:ID="gs_m_429662">
  <bp:ORGANISM rdf:resource="#Mus_musculus"/>
   <bp:NAME rdf:datatype="http://www.w3.org/2001/XMLSchema#string">Dci</bp:NAME>
  <bp:XREF rdf:resource="#EntrezGene_13177" />
</bp:rna>
<bp:sequenceParticipant rdf:ID="gs_sp_429662">
  <bp:PHYSICAL-ENTITY rdf:resource="#gs_m_429662" />
</bp:sequenceParticipant>
<bp:unificationXref rdf:ID="EntrezGene_13177">
  <bp:DB rdf:datatype="http://www.w3.org/2001/XMLSchema#string">Entrez Gene</bp:DB>
  <bp:ID rdf:datatype="http://www.w3.org/2001/XMLSchema#string">13177</bp:ID>
</bp:unificationXref>
<bp:protein rdf:ID="gs_m_430847">
  <bp:ORGANISM rdf:resource="#Mus_musculus"/>
  <bp:NAME rdf:datatype="http://www.w3.org/2001/XMLSchema#string">Egf</bp:NAME>
  <bp:XREF rdf:resource="#EntrezGene_13645" />
</bp:protein>
<bp:sequenceParticipant rdf:ID="gs_sp_430847">
  <bp:PHYSICAL-ENTITY rdf:resource="#gs_m_430847" />
</bp:sequenceParticipant>
<bp:unificationXref rdf:ID="EntrezGene_13645">
  <bp:DB rdf:datatype="http://www.w3.org/2001/XMLSchema#string">Entrez Gene</bp:DB>
  <bp:ID rdf:datatype="http://www.w3.org/2001/XMLSchema#string">13645</bp:ID>
</bp:unificationXref>
<bp:rna rdf:ID="gs_m_431134">
  <bp:ORGANISM rdf:resource="#Mus_musculus"/>
   <bp:NAME rdf:datatype="http://www.w3.org/2001/XMLSchema#string">Enc1</bp:NAME>
  <bp:XREF rdf:resource="#EntrezGene_13803" />
</bp:rna>
<bp:sequenceParticipant rdf:ID="gs_sp_431134">
  <bp:PHYSICAL-ENTITY rdf:resource="#gs_m_431134" />
</bp:sequenceParticipant>
<bp:unificationXref rdf:ID="EntrezGene_13803">
  <bp:DB rdf:datatype="http://www.w3.org/2001/XMLSchema#string">Entrez Gene</bp:DB>
  <bp:ID rdf:datatype="http://www.w3.org/2001/XMLSchema#string">13803</bp:ID>
</bp:unificationXref>
<bp:rna rdf:ID="gs_m_431485">
  <bp:ORGANISM rdf:resource="#Mus_musculus"/>
   <bp:NAME rdf:datatype="http://www.w3.org/2001/XMLSchema#string">Es22</bp:NAME>
  <bp:XREF rdf:resource="#EntrezGene_13897" />
</bp:rna>
<bp:sequenceParticipant rdf:ID="gs_sp_431485">
  <bp:PHYSICAL-ENTITY rdf:resource="#gs_m_431485" />
</bp:sequenceParticipant>
<bp:unificationXref rdf:ID="EntrezGene_13897">
  <bp:DB rdf:datatype="http://www.w3.org/2001/XMLSchema#string">Entrez Gene</bp:DB>
  <bp:ID rdf:datatype="http://www.w3.org/2001/XMLSchema#string">13897</bp:ID>
</bp:unificationXref>
<bp:rna rdf:ID="gs_m_431881">
  <bp:ORGANISM rdf:resource="#Mus_musculus"/>
   <bp:NAME rdf:datatype="http://www.w3.org/2001/XMLSchema#string">Fabp2</bp:NAME>
  <bp:XREF rdf:resource="#EntrezGene_14079" />
</bp:rna>
<bp:sequenceParticipant rdf:ID="gs_sp_431881">
  <bp:PHYSICAL-ENTITY rdf:resource="#gs_m_431881" />
</bp:sequenceParticipant>
<bp:unificationXref rdf:ID="EntrezGene_14079">
  <bp:DB rdf:datatype="http://www.w3.org/2001/XMLSchema#string">Entrez Gene</bp:DB>
  <bp:ID rdf:datatype="http://www.w3.org/2001/XMLSchema#string">14079</bp:ID>
</bp:unificationXref>
<bp:rna rdf:ID="gs_m_431887">
  <bp:ORGANISM rdf:resource="#Mus_musculus"/>
   <bp:NAME rdf:datatype="http://www.w3.org/2001/XMLSchema#string">Fabp1</bp:NAME>
  <bp:XREF rdf:resource="#EntrezGene_14080" />
</bp:rna>
<bp:sequenceParticipant rdf:ID="gs_sp_431887">
  <bp:PHYSICAL-ENTITY rdf:resource="#gs_m_431887" />
</bp:sequenceParticipant>
<bp:unificationXref rdf:ID="EntrezGene_14080">
  <bp:DB rdf:datatype="http://www.w3.org/2001/XMLSchema#string">Entrez Gene</bp:DB>
  <bp:ID rdf:datatype="http://www.w3.org/2001/XMLSchema#string">14080</bp:ID>
</bp:unificationXref>
<bp:rna rdf:ID="gs_m_431893">
  <bp:ORGANISM rdf:resource="#Mus_musculus"/>
   <bp:NAME rdf:datatype="http://www.w3.org/2001/XMLSchema#string">Acsl1</bp:NAME>
  <bp:XREF rdf:resource="#EntrezGene_14081" />
</bp:rna>
<bp:sequenceParticipant rdf:ID="gs_sp_431893">
  <bp:PHYSICAL-ENTITY rdf:resource="#gs_m_431893" />
</bp:sequenceParticipant>
<bp:unificationXref rdf:ID="EntrezGene_14081">
  <bp:DB rdf:datatype="http://www.w3.org/2001/XMLSchema#string">Entrez Gene</bp:DB>
  <bp:ID rdf:datatype="http://www.w3.org/2001/XMLSchema#string">14081</bp:ID>
</bp:unificationXref>
<bp:rna rdf:ID="gs_m_432084">
  <bp:ORGANISM rdf:resource="#Mus_musculus"/>
   <bp:NAME rdf:datatype="http://www.w3.org/2001/XMLSchema#string">Fcgrt</bp:NAME>
  <bp:XREF rdf:resource="#EntrezGene_14132" />
</bp:rna>
<bp:sequenceParticipant rdf:ID="gs_sp_432084">
  <bp:PHYSICAL-ENTITY rdf:resource="#gs_m_432084" />
</bp:sequenceParticipant>
<bp:unificationXref rdf:ID="EntrezGene_14132">
  <bp:DB rdf:datatype="http://www.w3.org/2001/XMLSchema#string">Entrez Gene</bp:DB>
  <bp:ID rdf:datatype="http://www.w3.org/2001/XMLSchema#string">14132</bp:ID>
</bp:unificationXref>
<bp:rna rdf:ID="gs_m_432815">
  <bp:ORGANISM rdf:resource="#Mus_musculus"/>
   <bp:NAME rdf:datatype="http://www.w3.org/2001/XMLSchema#string">Ftcd</bp:NAME>
  <bp:XREF rdf:resource="#EntrezGene_14317" />
</bp:rna>
<bp:sequenceParticipant rdf:ID="gs_sp_432815">
  <bp:PHYSICAL-ENTITY rdf:resource="#gs_m_432815" />
</bp:sequenceParticipant>
<bp:unificationXref rdf:ID="EntrezGene_14317">
  <bp:DB rdf:datatype="http://www.w3.org/2001/XMLSchema#string">Entrez Gene</bp:DB>
  <bp:ID rdf:datatype="http://www.w3.org/2001/XMLSchema#string">14317</bp:ID>
</bp:unificationXref>
<bp:rna rdf:ID="gs_m_434198">
  <bp:ORGANISM rdf:resource="#Mus_musculus"/>
   <bp:NAME rdf:datatype="http://www.w3.org/2001/XMLSchema#string">Gnmt</bp:NAME>
  <bp:XREF rdf:resource="#EntrezGene_14711" />
</bp:rna>
<bp:sequenceParticipant rdf:ID="gs_sp_434198">
  <bp:PHYSICAL-ENTITY rdf:resource="#gs_m_434198" />
</bp:sequenceParticipant>
<bp:unificationXref rdf:ID="EntrezGene_14711">
  <bp:DB rdf:datatype="http://www.w3.org/2001/XMLSchema#string">Entrez Gene</bp:DB>
  <bp:ID rdf:datatype="http://www.w3.org/2001/XMLSchema#string">14711</bp:ID>
</bp:unificationXref>
<bp:rna rdf:ID="gs_m_434667">
  <bp:ORGANISM rdf:resource="#Mus_musculus"/>
   <bp:NAME rdf:datatype="http://www.w3.org/2001/XMLSchema#string">Pdia3</bp:NAME>
  <bp:XREF rdf:resource="#EntrezGene_14827" />
</bp:rna>
<bp:sequenceParticipant rdf:ID="gs_sp_434667">
  <bp:PHYSICAL-ENTITY rdf:resource="#gs_m_434667" />
</bp:sequenceParticipant>
<bp:unificationXref rdf:ID="EntrezGene_14827">
  <bp:DB rdf:datatype="http://www.w3.org/2001/XMLSchema#string">Entrez Gene</bp:DB>
  <bp:ID rdf:datatype="http://www.w3.org/2001/XMLSchema#string">14827</bp:ID>
</bp:unificationXref>
<bp:rna rdf:ID="gs_m_434811">
  <bp:ORGANISM rdf:resource="#Mus_musculus"/>
   <bp:NAME rdf:datatype="http://www.w3.org/2001/XMLSchema#string">Gstt2</bp:NAME>
  <bp:XREF rdf:resource="#EntrezGene_14872" />
</bp:rna>
<bp:sequenceParticipant rdf:ID="gs_sp_434811">
  <bp:PHYSICAL-ENTITY rdf:resource="#gs_m_434811" />
</bp:sequenceParticipant>
<bp:unificationXref rdf:ID="EntrezGene_14872">
  <bp:DB rdf:datatype="http://www.w3.org/2001/XMLSchema#string">Entrez Gene</bp:DB>
  <bp:ID rdf:datatype="http://www.w3.org/2001/XMLSchema#string">14872</bp:ID>
</bp:unificationXref>
<bp:rna rdf:ID="gs_m_435353">
  <bp:ORGANISM rdf:resource="#Mus_musculus"/>
   <bp:NAME rdf:datatype="http://www.w3.org/2001/XMLSchema#string">Hal</bp:NAME>
  <bp:XREF rdf:resource="#EntrezGene_15109" />
</bp:rna>
<bp:sequenceParticipant rdf:ID="gs_sp_435353">
  <bp:PHYSICAL-ENTITY rdf:resource="#gs_m_435353" />
</bp:sequenceParticipant>
<bp:unificationXref rdf:ID="EntrezGene_15109">
  <bp:DB rdf:datatype="http://www.w3.org/2001/XMLSchema#string">Entrez Gene</bp:DB>
  <bp:ID rdf:datatype="http://www.w3.org/2001/XMLSchema#string">15109</bp:ID>
</bp:unificationXref>
<bp:rna rdf:ID="gs_m_435371">
  <bp:ORGANISM rdf:resource="#Mus_musculus"/>
   <bp:NAME rdf:datatype="http://www.w3.org/2001/XMLSchema#string">Hao1</bp:NAME>
  <bp:XREF rdf:resource="#EntrezGene_15112" />
</bp:rna>
<bp:sequenceParticipant rdf:ID="gs_sp_435371">
  <bp:PHYSICAL-ENTITY rdf:resource="#gs_m_435371" />
</bp:sequenceParticipant>
<bp:unificationXref rdf:ID="EntrezGene_15112">
  <bp:DB rdf:datatype="http://www.w3.org/2001/XMLSchema#string">Entrez Gene</bp:DB>
  <bp:ID rdf:datatype="http://www.w3.org/2001/XMLSchema#string">15112</bp:ID>
</bp:unificationXref>
<bp:rna rdf:ID="gs_m_435927">
  <bp:ORGANISM rdf:resource="#Mus_musculus"/>
   <bp:NAME rdf:datatype="http://www.w3.org/2001/XMLSchema#string">Hmgcs2</bp:NAME>
  <bp:XREF rdf:resource="#EntrezGene_15360" />
</bp:rna>
<bp:sequenceParticipant rdf:ID="gs_sp_435927">
  <bp:PHYSICAL-ENTITY rdf:resource="#gs_m_435927" />
</bp:sequenceParticipant>
<bp:unificationXref rdf:ID="EntrezGene_15360">
  <bp:DB rdf:datatype="http://www.w3.org/2001/XMLSchema#string">Entrez Gene</bp:DB>
  <bp:ID rdf:datatype="http://www.w3.org/2001/XMLSchema#string">15360</bp:ID>
</bp:unificationXref>
<bp:rna rdf:ID="gs_m_436327">
  <bp:ORGANISM rdf:resource="#Mus_musculus"/>
   <bp:NAME rdf:datatype="http://www.w3.org/2001/XMLSchema#string">Hprt1</bp:NAME>
  <bp:XREF rdf:resource="#EntrezGene_15452" />
</bp:rna>
<bp:sequenceParticipant rdf:ID="gs_sp_436327">
  <bp:PHYSICAL-ENTITY rdf:resource="#gs_m_436327" />
</bp:sequenceParticipant>
<bp:unificationXref rdf:ID="EntrezGene_15452">
  <bp:DB rdf:datatype="http://www.w3.org/2001/XMLSchema#string">Entrez Gene</bp:DB>
  <bp:ID rdf:datatype="http://www.w3.org/2001/XMLSchema#string">15452</bp:ID>
</bp:unificationXref>
<bp:rna rdf:ID="gs_m_436468">
  <bp:ORGANISM rdf:resource="#Mus_musculus"/>
   <bp:NAME rdf:datatype="http://www.w3.org/2001/XMLSchema#string">d17b4</bp:NAME>
  <bp:XREF rdf:resource="#EntrezGene_15488" />
</bp:rna>
<bp:sequenceParticipant rdf:ID="gs_sp_436468">
  <bp:PHYSICAL-ENTITY rdf:resource="#gs_m_436468" />
</bp:sequenceParticipant>
<bp:unificationXref rdf:ID="EntrezGene_15488">
  <bp:DB rdf:datatype="http://www.w3.org/2001/XMLSchema#string">Entrez Gene</bp:DB>
  <bp:ID rdf:datatype="http://www.w3.org/2001/XMLSchema#string">15488</bp:ID>
</bp:unificationXref>
<bp:rna rdf:ID="gs_m_436552">
  <bp:ORGANISM rdf:resource="#Mus_musculus"/>
   <bp:NAME rdf:datatype="http://www.w3.org/2001/XMLSchema#string">pb1</bp:NAME>
  <bp:XREF rdf:resource="#EntrezGene_15507" />
</bp:rna>
<bp:sequenceParticipant rdf:ID="gs_sp_436552">
  <bp:PHYSICAL-ENTITY rdf:resource="#gs_m_436552" />
</bp:sequenceParticipant>
<bp:unificationXref rdf:ID="EntrezGene_15507">
  <bp:DB rdf:datatype="http://www.w3.org/2001/XMLSchema#string">Entrez Gene</bp:DB>
  <bp:ID rdf:datatype="http://www.w3.org/2001/XMLSchema#string">15507</bp:ID>
</bp:unificationXref>
<bp:rna rdf:ID="gs_m_436826">
  <bp:ORGANISM rdf:resource="#Mus_musculus"/>
   <bp:NAME rdf:datatype="http://www.w3.org/2001/XMLSchema#string">Id2</bp:NAME>
  <bp:XREF rdf:resource="#EntrezGene_15902" />
</bp:rna>
<bp:sequenceParticipant rdf:ID="gs_sp_436826">
  <bp:PHYSICAL-ENTITY rdf:resource="#gs_m_436826" />
</bp:sequenceParticipant>
<bp:unificationXref rdf:ID="EntrezGene_15902">
  <bp:DB rdf:datatype="http://www.w3.org/2001/XMLSchema#string">Entrez Gene</bp:DB>
  <bp:ID rdf:datatype="http://www.w3.org/2001/XMLSchema#string">15902</bp:ID>
</bp:unificationXref>
<bp:protein rdf:ID="gs_m_437062">
  <bp:ORGANISM rdf:resource="#Mus_musculus"/>
  <bp:NAME rdf:datatype="http://www.w3.org/2001/XMLSchema#string">Igf1</bp:NAME>
  <bp:XREF rdf:resource="#EntrezGene_16000" />
</bp:protein>
<bp:sequenceParticipant rdf:ID="gs_sp_437062">
  <bp:PHYSICAL-ENTITY rdf:resource="#gs_m_437062" />
</bp:sequenceParticipant>
<bp:unificationXref rdf:ID="EntrezGene_16000">
  <bp:DB rdf:datatype="http://www.w3.org/2001/XMLSchema#string">Entrez Gene</bp:DB>
  <bp:ID rdf:datatype="http://www.w3.org/2001/XMLSchema#string">16000</bp:ID>
</bp:unificationXref>
<bp:rna rdf:ID="gs_m_437655">
  <bp:ORGANISM rdf:resource="#Mus_musculus"/>
   <bp:NAME rdf:datatype="http://www.w3.org/2001/XMLSchema#string">Irf1</bp:NAME>
  <bp:XREF rdf:resource="#EntrezGene_16362" />
</bp:rna>
<bp:sequenceParticipant rdf:ID="gs_sp_437655">
  <bp:PHYSICAL-ENTITY rdf:resource="#gs_m_437655" />
</bp:sequenceParticipant>
<bp:unificationXref rdf:ID="EntrezGene_16362">
  <bp:DB rdf:datatype="http://www.w3.org/2001/XMLSchema#string">Entrez Gene</bp:DB>
  <bp:ID rdf:datatype="http://www.w3.org/2001/XMLSchema#string">16362</bp:ID>
</bp:unificationXref>
<bp:rna rdf:ID="gs_m_439937">
  <bp:ORGANISM rdf:resource="#Mus_musculus"/>
   <bp:NAME rdf:datatype="http://www.w3.org/2001/XMLSchema#string">Ly6e</bp:NAME>
  <bp:XREF rdf:resource="#EntrezGene_17069" />
</bp:rna>
<bp:sequenceParticipant rdf:ID="gs_sp_439937">
  <bp:PHYSICAL-ENTITY rdf:resource="#gs_m_439937" />
</bp:sequenceParticipant>
<bp:unificationXref rdf:ID="EntrezGene_17069">
  <bp:DB rdf:datatype="http://www.w3.org/2001/XMLSchema#string">Entrez Gene</bp:DB>
  <bp:ID rdf:datatype="http://www.w3.org/2001/XMLSchema#string">17069</bp:ID>
</bp:unificationXref>
<bp:rna rdf:ID="gs_m_440303">
  <bp:ORGANISM rdf:resource="#Mus_musculus"/>
   <bp:NAME rdf:datatype="http://www.w3.org/2001/XMLSchema#string">Maoa</bp:NAME>
  <bp:XREF rdf:resource="#EntrezGene_17161" />
</bp:rna>
<bp:sequenceParticipant rdf:ID="gs_sp_440303">
  <bp:PHYSICAL-ENTITY rdf:resource="#gs_m_440303" />
</bp:sequenceParticipant>
<bp:unificationXref rdf:ID="EntrezGene_17161">
  <bp:DB rdf:datatype="http://www.w3.org/2001/XMLSchema#string">Entrez Gene</bp:DB>
  <bp:ID rdf:datatype="http://www.w3.org/2001/XMLSchema#string">17161</bp:ID>
</bp:unificationXref>
<bp:rna rdf:ID="gs_m_440437">
  <bp:ORGANISM rdf:resource="#Mus_musculus"/>
   <bp:NAME rdf:datatype="http://www.w3.org/2001/XMLSchema#string">Mbd1</bp:NAME>
  <bp:XREF rdf:resource="#EntrezGene_17190" />
</bp:rna>
<bp:sequenceParticipant rdf:ID="gs_sp_440437">
  <bp:PHYSICAL-ENTITY rdf:resource="#gs_m_440437" />
</bp:sequenceParticipant>
<bp:unificationXref rdf:ID="EntrezGene_17190">
  <bp:DB rdf:datatype="http://www.w3.org/2001/XMLSchema#string">Entrez Gene</bp:DB>
  <bp:ID rdf:datatype="http://www.w3.org/2001/XMLSchema#string">17190</bp:ID>
</bp:unificationXref>
<bp:rna rdf:ID="gs_m_440687">
  <bp:ORGANISM rdf:resource="#Mus_musculus"/>
   <bp:NAME rdf:datatype="http://www.w3.org/2001/XMLSchema#string">Slc3a2</bp:NAME>
  <bp:XREF rdf:resource="#EntrezGene_17254" />
</bp:rna>
<bp:sequenceParticipant rdf:ID="gs_sp_440687">
  <bp:PHYSICAL-ENTITY rdf:resource="#gs_m_440687" />
</bp:sequenceParticipant>
<bp:unificationXref rdf:ID="EntrezGene_17254">
  <bp:DB rdf:datatype="http://www.w3.org/2001/XMLSchema#string">Entrez Gene</bp:DB>
  <bp:ID rdf:datatype="http://www.w3.org/2001/XMLSchema#string">17254</bp:ID>
</bp:unificationXref>
<bp:rna rdf:ID="gs_m_441313">
  <bp:ORGANISM rdf:resource="#Mus_musculus"/>
   <bp:NAME rdf:datatype="http://www.w3.org/2001/XMLSchema#string">Cited2</bp:NAME>
  <bp:XREF rdf:resource="#EntrezGene_17684" />
</bp:rna>
<bp:sequenceParticipant rdf:ID="gs_sp_441313">
  <bp:PHYSICAL-ENTITY rdf:resource="#gs_m_441313" />
</bp:sequenceParticipant>
<bp:unificationXref rdf:ID="EntrezGene_17684">
  <bp:DB rdf:datatype="http://www.w3.org/2001/XMLSchema#string">Entrez Gene</bp:DB>
  <bp:ID rdf:datatype="http://www.w3.org/2001/XMLSchema#string">17684</bp:ID>
</bp:unificationXref>
<bp:rna rdf:ID="gs_m_441535">
  <bp:ORGANISM rdf:resource="#Mus_musculus"/>
   <bp:NAME rdf:datatype="http://www.w3.org/2001/XMLSchema#string">Mtap4</bp:NAME>
  <bp:XREF rdf:resource="#EntrezGene_17758" />
</bp:rna>
<bp:sequenceParticipant rdf:ID="gs_sp_441535">
  <bp:PHYSICAL-ENTITY rdf:resource="#gs_m_441535" />
</bp:sequenceParticipant>
<bp:unificationXref rdf:ID="EntrezGene_17758">
  <bp:DB rdf:datatype="http://www.w3.org/2001/XMLSchema#string">Entrez Gene</bp:DB>
  <bp:ID rdf:datatype="http://www.w3.org/2001/XMLSchema#string">17758</bp:ID>
</bp:unificationXref>
<bp:rna rdf:ID="gs_m_441957">
  <bp:ORGANISM rdf:resource="#Mus_musculus"/>
   <bp:NAME rdf:datatype="http://www.w3.org/2001/XMLSchema#string">Myo1b</bp:NAME>
  <bp:XREF rdf:resource="#EntrezGene_17912" />
</bp:rna>
<bp:sequenceParticipant rdf:ID="gs_sp_441957">
  <bp:PHYSICAL-ENTITY rdf:resource="#gs_m_441957" />
</bp:sequenceParticipant>
<bp:unificationXref rdf:ID="EntrezGene_17912">
  <bp:DB rdf:datatype="http://www.w3.org/2001/XMLSchema#string">Entrez Gene</bp:DB>
  <bp:ID rdf:datatype="http://www.w3.org/2001/XMLSchema#string">17912</bp:ID>
</bp:unificationXref>
<bp:rna rdf:ID="gs_m_442077">
  <bp:ORGANISM rdf:resource="#Mus_musculus"/>
   <bp:NAME rdf:datatype="http://www.w3.org/2001/XMLSchema#string">Nab2</bp:NAME>
  <bp:XREF rdf:resource="#EntrezGene_17937" />
</bp:rna>
<bp:sequenceParticipant rdf:ID="gs_sp_442077">
  <bp:PHYSICAL-ENTITY rdf:resource="#gs_m_442077" />
</bp:sequenceParticipant>
<bp:unificationXref rdf:ID="EntrezGene_17937">
  <bp:DB rdf:datatype="http://www.w3.org/2001/XMLSchema#string">Entrez Gene</bp:DB>
  <bp:ID rdf:datatype="http://www.w3.org/2001/XMLSchema#string">17937</bp:ID>
</bp:unificationXref>
<bp:rna rdf:ID="gs_m_442253">
  <bp:ORGANISM rdf:resource="#Mus_musculus"/>
   <bp:NAME rdf:datatype="http://www.w3.org/2001/XMLSchema#string">Ndrg1</bp:NAME>
  <bp:XREF rdf:resource="#EntrezGene_17988" />
</bp:rna>
<bp:sequenceParticipant rdf:ID="gs_sp_442253">
  <bp:PHYSICAL-ENTITY rdf:resource="#gs_m_442253" />
</bp:sequenceParticipant>
<bp:unificationXref rdf:ID="EntrezGene_17988">
  <bp:DB rdf:datatype="http://www.w3.org/2001/XMLSchema#string">Entrez Gene</bp:DB>
  <bp:ID rdf:datatype="http://www.w3.org/2001/XMLSchema#string">17988</bp:ID>
</bp:unificationXref>
<bp:rna rdf:ID="gs_m_443306">
  <bp:ORGANISM rdf:resource="#Mus_musculus"/>
   <bp:NAME rdf:datatype="http://www.w3.org/2001/XMLSchema#string">Odc1</bp:NAME>
  <bp:XREF rdf:resource="#EntrezGene_18263" />
</bp:rna>
<bp:sequenceParticipant rdf:ID="gs_sp_443306">
  <bp:PHYSICAL-ENTITY rdf:resource="#gs_m_443306" />
</bp:sequenceParticipant>
<bp:unificationXref rdf:ID="EntrezGene_18263">
  <bp:DB rdf:datatype="http://www.w3.org/2001/XMLSchema#string">Entrez Gene</bp:DB>
  <bp:ID rdf:datatype="http://www.w3.org/2001/XMLSchema#string">18263</bp:ID>
</bp:unificationXref>
<bp:rna rdf:ID="gs_m_443718">
  <bp:ORGANISM rdf:resource="#Mus_musculus"/>
   <bp:NAME rdf:datatype="http://www.w3.org/2001/XMLSchema#string">Oprs1</bp:NAME>
  <bp:XREF rdf:resource="#EntrezGene_18391" />
</bp:rna>
<bp:sequenceParticipant rdf:ID="gs_sp_443718">
  <bp:PHYSICAL-ENTITY rdf:resource="#gs_m_443718" />
</bp:sequenceParticipant>
<bp:unificationXref rdf:ID="EntrezGene_18391">
  <bp:DB rdf:datatype="http://www.w3.org/2001/XMLSchema#string">Entrez Gene</bp:DB>
  <bp:ID rdf:datatype="http://www.w3.org/2001/XMLSchema#string">18391</bp:ID>
</bp:unificationXref>
<bp:rna rdf:ID="gs_m_443918">
  <bp:ORGANISM rdf:resource="#Mus_musculus"/>
   <bp:NAME rdf:datatype="http://www.w3.org/2001/XMLSchema#string">P4hb</bp:NAME>
  <bp:XREF rdf:resource="#EntrezGene_18453" />
</bp:rna>
<bp:sequenceParticipant rdf:ID="gs_sp_443918">
  <bp:PHYSICAL-ENTITY rdf:resource="#gs_m_443918" />
</bp:sequenceParticipant>
<bp:unificationXref rdf:ID="EntrezGene_18453">
  <bp:DB rdf:datatype="http://www.w3.org/2001/XMLSchema#string">Entrez Gene</bp:DB>
  <bp:ID rdf:datatype="http://www.w3.org/2001/XMLSchema#string">18453</bp:ID>
</bp:unificationXref>
<bp:rna rdf:ID="gs_m_444199">
  <bp:ORGANISM rdf:resource="#Mus_musculus"/>
   <bp:NAME rdf:datatype="http://www.w3.org/2001/XMLSchema#string">Pcsk4</bp:NAME>
  <bp:XREF rdf:resource="#EntrezGene_18551" />
</bp:rna>
<bp:sequenceParticipant rdf:ID="gs_sp_444199">
  <bp:PHYSICAL-ENTITY rdf:resource="#gs_m_444199" />
</bp:sequenceParticipant>
<bp:unificationXref rdf:ID="EntrezGene_18551">
  <bp:DB rdf:datatype="http://www.w3.org/2001/XMLSchema#string">Entrez Gene</bp:DB>
  <bp:ID rdf:datatype="http://www.w3.org/2001/XMLSchema#string">18551</bp:ID>
</bp:unificationXref>
<bp:rna rdf:ID="gs_m_444237">
  <bp:ORGANISM rdf:resource="#Mus_musculus"/>
   <bp:NAME rdf:datatype="http://www.w3.org/2001/XMLSchema#string">Pctp</bp:NAME>
  <bp:XREF rdf:resource="#EntrezGene_18559" />
</bp:rna>
<bp:sequenceParticipant rdf:ID="gs_sp_444237">
  <bp:PHYSICAL-ENTITY rdf:resource="#gs_m_444237" />
</bp:sequenceParticipant>
<bp:unificationXref rdf:ID="EntrezGene_18559">
  <bp:DB rdf:datatype="http://www.w3.org/2001/XMLSchema#string">Entrez Gene</bp:DB>
  <bp:ID rdf:datatype="http://www.w3.org/2001/XMLSchema#string">18559</bp:ID>
</bp:unificationXref>
<bp:rna rdf:ID="gs_m_444539">
  <bp:ORGANISM rdf:resource="#Mus_musculus"/>
   <bp:NAME rdf:datatype="http://www.w3.org/2001/XMLSchema#string">Pex11a</bp:NAME>
  <bp:XREF rdf:resource="#EntrezGene_18631" />
</bp:rna>
<bp:sequenceParticipant rdf:ID="gs_sp_444539">
  <bp:PHYSICAL-ENTITY rdf:resource="#gs_m_444539" />
</bp:sequenceParticipant>
<bp:unificationXref rdf:ID="EntrezGene_18631">
  <bp:DB rdf:datatype="http://www.w3.org/2001/XMLSchema#string">Entrez Gene</bp:DB>
  <bp:ID rdf:datatype="http://www.w3.org/2001/XMLSchema#string">18631</bp:ID>
</bp:unificationXref>
<bp:rna rdf:ID="gs_m_446147">
  <bp:ORGANISM rdf:resource="#Mus_musculus"/>
   <bp:NAME rdf:datatype="http://www.w3.org/2001/XMLSchema#string">Prodh</bp:NAME>
  <bp:XREF rdf:resource="#EntrezGene_19125" />
</bp:rna>
<bp:sequenceParticipant rdf:ID="gs_sp_446147">
  <bp:PHYSICAL-ENTITY rdf:resource="#gs_m_446147" />
</bp:sequenceParticipant>
<bp:unificationXref rdf:ID="EntrezGene_19125">
  <bp:DB rdf:datatype="http://www.w3.org/2001/XMLSchema#string">Entrez Gene</bp:DB>
  <bp:ID rdf:datatype="http://www.w3.org/2001/XMLSchema#string">19125</bp:ID>
</bp:unificationXref>
<bp:rna rdf:ID="gs_m_446293">
  <bp:ORGANISM rdf:resource="#Mus_musculus"/>
   <bp:NAME rdf:datatype="http://www.w3.org/2001/XMLSchema#string">Psen2</bp:NAME>
  <bp:XREF rdf:resource="#EntrezGene_19165" />
</bp:rna>
<bp:sequenceParticipant rdf:ID="gs_sp_446293">
  <bp:PHYSICAL-ENTITY rdf:resource="#gs_m_446293" />
</bp:sequenceParticipant>
<bp:unificationXref rdf:ID="EntrezGene_19165">
  <bp:DB rdf:datatype="http://www.w3.org/2001/XMLSchema#string">Entrez Gene</bp:DB>
  <bp:ID rdf:datatype="http://www.w3.org/2001/XMLSchema#string">19165</bp:ID>
</bp:unificationXref>
<bp:rna rdf:ID="gs_m_446732">
  <bp:ORGANISM rdf:resource="#Mus_musculus"/>
   <bp:NAME rdf:datatype="http://www.w3.org/2001/XMLSchema#string">Sirpa</bp:NAME>
  <bp:XREF rdf:resource="#EntrezGene_19261" />
</bp:rna>
<bp:sequenceParticipant rdf:ID="gs_sp_446732">
  <bp:PHYSICAL-ENTITY rdf:resource="#gs_m_446732" />
</bp:sequenceParticipant>
<bp:unificationXref rdf:ID="EntrezGene_19261">
  <bp:DB rdf:datatype="http://www.w3.org/2001/XMLSchema#string">Entrez Gene</bp:DB>
  <bp:ID rdf:datatype="http://www.w3.org/2001/XMLSchema#string">19261</bp:ID>
</bp:unificationXref>
<bp:rna rdf:ID="gs_m_446776">
  <bp:ORGANISM rdf:resource="#Mus_musculus"/>
   <bp:NAME rdf:datatype="http://www.w3.org/2001/XMLSchema#string">Ptprf</bp:NAME>
  <bp:XREF rdf:resource="#EntrezGene_19268" />
</bp:rna>
<bp:sequenceParticipant rdf:ID="gs_sp_446776">
  <bp:PHYSICAL-ENTITY rdf:resource="#gs_m_446776" />
</bp:sequenceParticipant>
<bp:unificationXref rdf:ID="EntrezGene_19268">
  <bp:DB rdf:datatype="http://www.w3.org/2001/XMLSchema#string">Entrez Gene</bp:DB>
  <bp:ID rdf:datatype="http://www.w3.org/2001/XMLSchema#string">19268</bp:ID>
</bp:unificationXref>
<bp:rna rdf:ID="gs_m_447272">
  <bp:ORGANISM rdf:resource="#Mus_musculus"/>
   <bp:NAME rdf:datatype="http://www.w3.org/2001/XMLSchema#string">Ran</bp:NAME>
  <bp:XREF rdf:resource="#EntrezGene_19384" />
</bp:rna>
<bp:sequenceParticipant rdf:ID="gs_sp_447272">
  <bp:PHYSICAL-ENTITY rdf:resource="#gs_m_447272" />
</bp:sequenceParticipant>
<bp:unificationXref rdf:ID="EntrezGene_19384">
  <bp:DB rdf:datatype="http://www.w3.org/2001/XMLSchema#string">Entrez Gene</bp:DB>
  <bp:ID rdf:datatype="http://www.w3.org/2001/XMLSchema#string">19384</bp:ID>
</bp:unificationXref>
<bp:rna rdf:ID="gs_m_448113">
  <bp:ORGANISM rdf:resource="#Mus_musculus"/>
   <bp:NAME rdf:datatype="http://www.w3.org/2001/XMLSchema#string">Rpn2</bp:NAME>
  <bp:XREF rdf:resource="#EntrezGene_20014" />
</bp:rna>
<bp:sequenceParticipant rdf:ID="gs_sp_448113">
  <bp:PHYSICAL-ENTITY rdf:resource="#gs_m_448113" />
</bp:sequenceParticipant>
<bp:unificationXref rdf:ID="EntrezGene_20014">
  <bp:DB rdf:datatype="http://www.w3.org/2001/XMLSchema#string">Entrez Gene</bp:DB>
  <bp:ID rdf:datatype="http://www.w3.org/2001/XMLSchema#string">20014</bp:ID>
</bp:unificationXref>
<bp:rna rdf:ID="gs_m_448561">
  <bp:ORGANISM rdf:resource="#Mus_musculus"/>
   <bp:NAME rdf:datatype="http://www.w3.org/2001/XMLSchema#string">Acsm3</bp:NAME>
  <bp:XREF rdf:resource="#EntrezGene_20216" />
</bp:rna>
<bp:sequenceParticipant rdf:ID="gs_sp_448561">
  <bp:PHYSICAL-ENTITY rdf:resource="#gs_m_448561" />
</bp:sequenceParticipant>
<bp:unificationXref rdf:ID="EntrezGene_20216">
  <bp:DB rdf:datatype="http://www.w3.org/2001/XMLSchema#string">Entrez Gene</bp:DB>
  <bp:ID rdf:datatype="http://www.w3.org/2001/XMLSchema#string">20216</bp:ID>
</bp:unificationXref>
<bp:rna rdf:ID="gs_m_449299">
  <bp:ORGANISM rdf:resource="#Mus_musculus"/>
   <bp:NAME rdf:datatype="http://www.w3.org/2001/XMLSchema#string">Sgpl1</bp:NAME>
  <bp:XREF rdf:resource="#EntrezGene_20397" />
</bp:rna>
<bp:sequenceParticipant rdf:ID="gs_sp_449299">
  <bp:PHYSICAL-ENTITY rdf:resource="#gs_m_449299" />
</bp:sequenceParticipant>
<bp:unificationXref rdf:ID="EntrezGene_20397">
  <bp:DB rdf:datatype="http://www.w3.org/2001/XMLSchema#string">Entrez Gene</bp:DB>
  <bp:ID rdf:datatype="http://www.w3.org/2001/XMLSchema#string">20397</bp:ID>
</bp:unificationXref>
<bp:rna rdf:ID="gs_m_449373">
  <bp:ORGANISM rdf:resource="#Mus_musculus"/>
   <bp:NAME rdf:datatype="http://www.w3.org/2001/XMLSchema#string">Sorbs1</bp:NAME>
  <bp:XREF rdf:resource="#EntrezGene_20411" />
</bp:rna>
<bp:sequenceParticipant rdf:ID="gs_sp_449373">
  <bp:PHYSICAL-ENTITY rdf:resource="#gs_m_449373" />
</bp:sequenceParticipant>
<bp:unificationXref rdf:ID="EntrezGene_20411">
  <bp:DB rdf:datatype="http://www.w3.org/2001/XMLSchema#string">Entrez Gene</bp:DB>
  <bp:ID rdf:datatype="http://www.w3.org/2001/XMLSchema#string">20411</bp:ID>
</bp:unificationXref>
<bp:rna rdf:ID="gs_m_449545">
  <bp:ORGANISM rdf:resource="#Mus_musculus"/>
   <bp:NAME rdf:datatype="http://www.w3.org/2001/XMLSchema#string">St3gal5</bp:NAME>
  <bp:XREF rdf:resource="#EntrezGene_20454" />
</bp:rna>
<bp:sequenceParticipant rdf:ID="gs_sp_449545">
  <bp:PHYSICAL-ENTITY rdf:resource="#gs_m_449545" />
</bp:sequenceParticipant>
<bp:unificationXref rdf:ID="EntrezGene_20454">
  <bp:DB rdf:datatype="http://www.w3.org/2001/XMLSchema#string">Entrez Gene</bp:DB>
  <bp:ID rdf:datatype="http://www.w3.org/2001/XMLSchema#string">20454</bp:ID>
</bp:unificationXref>
<bp:rna rdf:ID="gs_m_449662">
  <bp:ORGANISM rdf:resource="#Mus_musculus"/>
   <bp:NAME rdf:datatype="http://www.w3.org/2001/XMLSchema#string">Clpb</bp:NAME>
  <bp:XREF rdf:resource="#EntrezGene_20480" />
</bp:rna>
<bp:sequenceParticipant rdf:ID="gs_sp_449662">
  <bp:PHYSICAL-ENTITY rdf:resource="#gs_m_449662" />
</bp:sequenceParticipant>
<bp:unificationXref rdf:ID="EntrezGene_20480">
  <bp:DB rdf:datatype="http://www.w3.org/2001/XMLSchema#string">Entrez Gene</bp:DB>
  <bp:ID rdf:datatype="http://www.w3.org/2001/XMLSchema#string">20480</bp:ID>
</bp:unificationXref>
<bp:rna rdf:ID="gs_m_449754">
  <bp:ORGANISM rdf:resource="#Mus_musculus"/>
   <bp:NAME rdf:datatype="http://www.w3.org/2001/XMLSchema#string">Slc16a7</bp:NAME>
  <bp:XREF rdf:resource="#EntrezGene_20503" />
</bp:rna>
<bp:sequenceParticipant rdf:ID="gs_sp_449754">
  <bp:PHYSICAL-ENTITY rdf:resource="#gs_m_449754" />
</bp:sequenceParticipant>
<bp:unificationXref rdf:ID="EntrezGene_20503">
  <bp:DB rdf:datatype="http://www.w3.org/2001/XMLSchema#string">Entrez Gene</bp:DB>
  <bp:ID rdf:datatype="http://www.w3.org/2001/XMLSchema#string">20503</bp:ID>
</bp:unificationXref>
<bp:rna rdf:ID="gs_m_449844">
  <bp:ORGANISM rdf:resource="#Mus_musculus"/>
   <bp:NAME rdf:datatype="http://www.w3.org/2001/XMLSchema#string">Slc22a5</bp:NAME>
  <bp:XREF rdf:resource="#EntrezGene_20520" />
</bp:rna>
<bp:sequenceParticipant rdf:ID="gs_sp_449844">
  <bp:PHYSICAL-ENTITY rdf:resource="#gs_m_449844" />
</bp:sequenceParticipant>
<bp:unificationXref rdf:ID="EntrezGene_20520">
  <bp:DB rdf:datatype="http://www.w3.org/2001/XMLSchema#string">Entrez Gene</bp:DB>
  <bp:ID rdf:datatype="http://www.w3.org/2001/XMLSchema#string">20520</bp:ID>
</bp:unificationXref>
<bp:rna rdf:ID="gs_m_450344">
  <bp:ORGANISM rdf:resource="#Mus_musculus"/>
   <bp:NAME rdf:datatype="http://www.w3.org/2001/XMLSchema#string">Sod2</bp:NAME>
  <bp:XREF rdf:resource="#EntrezGene_20656" />
</bp:rna>
<bp:sequenceParticipant rdf:ID="gs_sp_450344">
  <bp:PHYSICAL-ENTITY rdf:resource="#gs_m_450344" />
</bp:sequenceParticipant>
<bp:unificationXref rdf:ID="EntrezGene_20656">
  <bp:DB rdf:datatype="http://www.w3.org/2001/XMLSchema#string">Entrez Gene</bp:DB>
  <bp:ID rdf:datatype="http://www.w3.org/2001/XMLSchema#string">20656</bp:ID>
</bp:unificationXref>
<bp:rna rdf:ID="gs_m_451134">
  <bp:ORGANISM rdf:resource="#Mus_musculus"/>
   <bp:NAME rdf:datatype="http://www.w3.org/2001/XMLSchema#string">Stat5b</bp:NAME>
  <bp:XREF rdf:resource="#EntrezGene_20851" />
</bp:rna>
<bp:sequenceParticipant rdf:ID="gs_sp_451134">
  <bp:PHYSICAL-ENTITY rdf:resource="#gs_m_451134" />
</bp:sequenceParticipant>
<bp:unificationXref rdf:ID="EntrezGene_20851">
  <bp:DB rdf:datatype="http://www.w3.org/2001/XMLSchema#string">Entrez Gene</bp:DB>
  <bp:ID rdf:datatype="http://www.w3.org/2001/XMLSchema#string">20851</bp:ID>
</bp:unificationXref>
<bp:rna rdf:ID="gs_m_451546">
  <bp:ORGANISM rdf:resource="#Mus_musculus"/>
   <bp:NAME rdf:datatype="http://www.w3.org/2001/XMLSchema#string">Sdc1</bp:NAME>
  <bp:XREF rdf:resource="#EntrezGene_20969" />
</bp:rna>
<bp:sequenceParticipant rdf:ID="gs_sp_451546">
  <bp:PHYSICAL-ENTITY rdf:resource="#gs_m_451546" />
</bp:sequenceParticipant>
<bp:unificationXref rdf:ID="EntrezGene_20969">
  <bp:DB rdf:datatype="http://www.w3.org/2001/XMLSchema#string">Entrez Gene</bp:DB>
  <bp:ID rdf:datatype="http://www.w3.org/2001/XMLSchema#string">20969</bp:ID>
</bp:unificationXref>
<bp:rna rdf:ID="gs_m_451770">
  <bp:ORGANISM rdf:resource="#Mus_musculus"/>
   <bp:NAME rdf:datatype="http://www.w3.org/2001/XMLSchema#string">Slc6a6</bp:NAME>
  <bp:XREF rdf:resource="#EntrezGene_21366" />
</bp:rna>
<bp:sequenceParticipant rdf:ID="gs_sp_451770">
  <bp:PHYSICAL-ENTITY rdf:resource="#gs_m_451770" />
</bp:sequenceParticipant>
<bp:unificationXref rdf:ID="EntrezGene_21366">
  <bp:DB rdf:datatype="http://www.w3.org/2001/XMLSchema#string">Entrez Gene</bp:DB>
  <bp:ID rdf:datatype="http://www.w3.org/2001/XMLSchema#string">21366</bp:ID>
</bp:unificationXref>
<bp:protein rdf:ID="gs_m_452970">
  <bp:ORGANISM rdf:resource="#Mus_musculus"/>
  <bp:NAME rdf:datatype="http://www.w3.org/2001/XMLSchema#string">Tnf</bp:NAME>
  <bp:XREF rdf:resource="#EntrezGene_21926" />
</bp:protein>
<bp:sequenceParticipant rdf:ID="gs_sp_452970">
  <bp:PHYSICAL-ENTITY rdf:resource="#gs_m_452970" />
</bp:sequenceParticipant>
<bp:unificationXref rdf:ID="EntrezGene_21926">
  <bp:DB rdf:datatype="http://www.w3.org/2001/XMLSchema#string">Entrez Gene</bp:DB>
  <bp:ID rdf:datatype="http://www.w3.org/2001/XMLSchema#string">21926</bp:ID>
</bp:unificationXref>
<bp:rna rdf:ID="gs_m_453276">
  <bp:ORGANISM rdf:resource="#Mus_musculus"/>
   <bp:NAME rdf:datatype="http://www.w3.org/2001/XMLSchema#string">Tpm2</bp:NAME>
  <bp:XREF rdf:resource="#EntrezGene_22004" />
</bp:rna>
<bp:sequenceParticipant rdf:ID="gs_sp_453276">
  <bp:PHYSICAL-ENTITY rdf:resource="#gs_m_453276" />
</bp:sequenceParticipant>
<bp:unificationXref rdf:ID="EntrezGene_22004">
  <bp:DB rdf:datatype="http://www.w3.org/2001/XMLSchema#string">Entrez Gene</bp:DB>
  <bp:ID rdf:datatype="http://www.w3.org/2001/XMLSchema#string">22004</bp:ID>
</bp:unificationXref>
<bp:rna rdf:ID="gs_m_453852">
  <bp:ORGANISM rdf:resource="#Mus_musculus"/>
   <bp:NAME rdf:datatype="http://www.w3.org/2001/XMLSchema#string">Ubb</bp:NAME>
  <bp:XREF rdf:resource="#EntrezGene_22187" />
</bp:rna>
<bp:sequenceParticipant rdf:ID="gs_sp_453852">
  <bp:PHYSICAL-ENTITY rdf:resource="#gs_m_453852" />
</bp:sequenceParticipant>
<bp:unificationXref rdf:ID="EntrezGene_22187">
  <bp:DB rdf:datatype="http://www.w3.org/2001/XMLSchema#string">Entrez Gene</bp:DB>
  <bp:ID rdf:datatype="http://www.w3.org/2001/XMLSchema#string">22187</bp:ID>
</bp:unificationXref>
<bp:rna rdf:ID="gs_m_454570">
  <bp:ORGANISM rdf:resource="#Mus_musculus"/>
   <bp:NAME rdf:datatype="http://www.w3.org/2001/XMLSchema#string">Vnn1</bp:NAME>
  <bp:XREF rdf:resource="#EntrezGene_22361" />
</bp:rna>
<bp:sequenceParticipant rdf:ID="gs_sp_454570">
  <bp:PHYSICAL-ENTITY rdf:resource="#gs_m_454570" />
</bp:sequenceParticipant>
<bp:unificationXref rdf:ID="EntrezGene_22361">
  <bp:DB rdf:datatype="http://www.w3.org/2001/XMLSchema#string">Entrez Gene</bp:DB>
  <bp:ID rdf:datatype="http://www.w3.org/2001/XMLSchema#string">22361</bp:ID>
</bp:unificationXref>
<bp:rna rdf:ID="gs_m_454694">
  <bp:ORGANISM rdf:resource="#Mus_musculus"/>
   <bp:NAME rdf:datatype="http://www.w3.org/2001/XMLSchema#string">Wee1</bp:NAME>
  <bp:XREF rdf:resource="#EntrezGene_22390" />
</bp:rna>
<bp:sequenceParticipant rdf:ID="gs_sp_454694">
  <bp:PHYSICAL-ENTITY rdf:resource="#gs_m_454694" />
</bp:sequenceParticipant>
<bp:unificationXref rdf:ID="EntrezGene_22390">
  <bp:DB rdf:datatype="http://www.w3.org/2001/XMLSchema#string">Entrez Gene</bp:DB>
  <bp:ID rdf:datatype="http://www.w3.org/2001/XMLSchema#string">22390</bp:ID>
</bp:unificationXref>
<bp:rna rdf:ID="gs_m_460868">
  <bp:ORGANISM rdf:resource="#Mus_musculus"/>
   <bp:NAME rdf:datatype="http://www.w3.org/2001/XMLSchema#string">Mgll</bp:NAME>
  <bp:XREF rdf:resource="#EntrezGene_23945" />
</bp:rna>
<bp:sequenceParticipant rdf:ID="gs_sp_460868">
  <bp:PHYSICAL-ENTITY rdf:resource="#gs_m_460868" />
</bp:sequenceParticipant>
<bp:unificationXref rdf:ID="EntrezGene_23945">
  <bp:DB rdf:datatype="http://www.w3.org/2001/XMLSchema#string">Entrez Gene</bp:DB>
  <bp:ID rdf:datatype="http://www.w3.org/2001/XMLSchema#string">23945</bp:ID>
</bp:unificationXref>
<bp:rna rdf:ID="gs_m_460886">
  <bp:ORGANISM rdf:resource="#Mus_musculus"/>
   <bp:NAME rdf:datatype="http://www.w3.org/2001/XMLSchema#string">Dnajb6</bp:NAME>
  <bp:XREF rdf:resource="#EntrezGene_23950" />
</bp:rna>
<bp:sequenceParticipant rdf:ID="gs_sp_460886">
  <bp:PHYSICAL-ENTITY rdf:resource="#gs_m_460886" />
</bp:sequenceParticipant>
<bp:unificationXref rdf:ID="EntrezGene_23950">
  <bp:DB rdf:datatype="http://www.w3.org/2001/XMLSchema#string">Entrez Gene</bp:DB>
  <bp:ID rdf:datatype="http://www.w3.org/2001/XMLSchema#string">23950</bp:ID>
</bp:unificationXref>
<bp:rna rdf:ID="gs_m_461008">
  <bp:ORGANISM rdf:resource="#Mus_musculus"/>
   <bp:NAME rdf:datatype="http://www.w3.org/2001/XMLSchema#string">Papss2</bp:NAME>
  <bp:XREF rdf:resource="#EntrezGene_23972" />
</bp:rna>
<bp:sequenceParticipant rdf:ID="gs_sp_461008">
  <bp:PHYSICAL-ENTITY rdf:resource="#gs_m_461008" />
</bp:sequenceParticipant>
<bp:unificationXref rdf:ID="EntrezGene_23972">
  <bp:DB rdf:datatype="http://www.w3.org/2001/XMLSchema#string">Entrez Gene</bp:DB>
  <bp:ID rdf:datatype="http://www.w3.org/2001/XMLSchema#string">23972</bp:ID>
</bp:unificationXref>
<bp:rna rdf:ID="gs_m_461038">
  <bp:ORGANISM rdf:resource="#Mus_musculus"/>
   <bp:NAME rdf:datatype="http://www.w3.org/2001/XMLSchema#string">Peci</bp:NAME>
  <bp:XREF rdf:resource="#EntrezGene_23986" />
</bp:rna>
<bp:sequenceParticipant rdf:ID="gs_sp_461038">
  <bp:PHYSICAL-ENTITY rdf:resource="#gs_m_461038" />
</bp:sequenceParticipant>
<bp:unificationXref rdf:ID="EntrezGene_23986">
  <bp:DB rdf:datatype="http://www.w3.org/2001/XMLSchema#string">Entrez Gene</bp:DB>
  <bp:ID rdf:datatype="http://www.w3.org/2001/XMLSchema#string">23986</bp:ID>
</bp:unificationXref>
<bp:rna rdf:ID="gs_m_472140">
  <bp:ORGANISM rdf:resource="#Mus_musculus"/>
   <bp:NAME rdf:datatype="http://www.w3.org/2001/XMLSchema#string">Aldh1a7</bp:NAME>
  <bp:XREF rdf:resource="#EntrezGene_26358" />
</bp:rna>
<bp:sequenceParticipant rdf:ID="gs_sp_472140">
  <bp:PHYSICAL-ENTITY rdf:resource="#gs_m_472140" />
</bp:sequenceParticipant>
<bp:unificationXref rdf:ID="EntrezGene_26358">
  <bp:DB rdf:datatype="http://www.w3.org/2001/XMLSchema#string">Entrez Gene</bp:DB>
  <bp:ID rdf:datatype="http://www.w3.org/2001/XMLSchema#string">26358</bp:ID>
</bp:unificationXref>
<bp:rna rdf:ID="gs_m_472182">
  <bp:ORGANISM rdf:resource="#Mus_musculus"/>
   <bp:NAME rdf:datatype="http://www.w3.org/2001/XMLSchema#string">Ceacam1</bp:NAME>
  <bp:XREF rdf:resource="#EntrezGene_26365" />
</bp:rna>
<bp:sequenceParticipant rdf:ID="gs_sp_472182">
  <bp:PHYSICAL-ENTITY rdf:resource="#gs_m_472182" />
</bp:sequenceParticipant>
<bp:unificationXref rdf:ID="EntrezGene_26365">
  <bp:DB rdf:datatype="http://www.w3.org/2001/XMLSchema#string">Entrez Gene</bp:DB>
  <bp:ID rdf:datatype="http://www.w3.org/2001/XMLSchema#string">26365</bp:ID>
</bp:unificationXref>
<bp:rna rdf:ID="gs_m_472212">
  <bp:ORGANISM rdf:resource="#Mus_musculus"/>
   <bp:NAME rdf:datatype="http://www.w3.org/2001/XMLSchema#string">Cetn2</bp:NAME>
  <bp:XREF rdf:resource="#EntrezGene_26370" />
</bp:rna>
<bp:sequenceParticipant rdf:ID="gs_sp_472212">
  <bp:PHYSICAL-ENTITY rdf:resource="#gs_m_472212" />
</bp:sequenceParticipant>
<bp:unificationXref rdf:ID="EntrezGene_26370">
  <bp:DB rdf:datatype="http://www.w3.org/2001/XMLSchema#string">Entrez Gene</bp:DB>
  <bp:ID rdf:datatype="http://www.w3.org/2001/XMLSchema#string">26370</bp:ID>
</bp:unificationXref>
<bp:rna rdf:ID="gs_m_472248">
  <bp:ORGANISM rdf:resource="#Mus_musculus"/>
   <bp:NAME rdf:datatype="http://www.w3.org/2001/XMLSchema#string">Decr2</bp:NAME>
  <bp:XREF rdf:resource="#EntrezGene_26378" />
</bp:rna>
<bp:sequenceParticipant rdf:ID="gs_sp_472248">
  <bp:PHYSICAL-ENTITY rdf:resource="#gs_m_472248" />
</bp:sequenceParticipant>
<bp:unificationXref rdf:ID="EntrezGene_26378">
  <bp:DB rdf:datatype="http://www.w3.org/2001/XMLSchema#string">Entrez Gene</bp:DB>
  <bp:ID rdf:datatype="http://www.w3.org/2001/XMLSchema#string">26378</bp:ID>
</bp:unificationXref>
<bp:rna rdf:ID="gs_m_473469">
  <bp:ORGANISM rdf:resource="#Mus_musculus"/>
   <bp:NAME rdf:datatype="http://www.w3.org/2001/XMLSchema#string">Acot1</bp:NAME>
  <bp:XREF rdf:resource="#EntrezGene_26897" />
</bp:rna>
<bp:sequenceParticipant rdf:ID="gs_sp_473469">
  <bp:PHYSICAL-ENTITY rdf:resource="#gs_m_473469" />
</bp:sequenceParticipant>
<bp:unificationXref rdf:ID="EntrezGene_26897">
  <bp:DB rdf:datatype="http://www.w3.org/2001/XMLSchema#string">Entrez Gene</bp:DB>
  <bp:ID rdf:datatype="http://www.w3.org/2001/XMLSchema#string">26897</bp:ID>
</bp:unificationXref>
<bp:rna rdf:ID="gs_m_476456">
  <bp:ORGANISM rdf:resource="#Mus_musculus"/>
   <bp:NAME rdf:datatype="http://www.w3.org/2001/XMLSchema#string">Dhrs4</bp:NAME>
  <bp:XREF rdf:resource="#EntrezGene_28200" />
</bp:rna>
<bp:sequenceParticipant rdf:ID="gs_sp_476456">
  <bp:PHYSICAL-ENTITY rdf:resource="#gs_m_476456" />
</bp:sequenceParticipant>
<bp:unificationXref rdf:ID="EntrezGene_28200">
  <bp:DB rdf:datatype="http://www.w3.org/2001/XMLSchema#string">Entrez Gene</bp:DB>
  <bp:ID rdf:datatype="http://www.w3.org/2001/XMLSchema#string">28200</bp:ID>
</bp:unificationXref>
<bp:rna rdf:ID="gs_m_482153">
  <bp:ORGANISM rdf:resource="#Mus_musculus"/>
   <bp:NAME rdf:datatype="http://www.w3.org/2001/XMLSchema#string">Tor1b</bp:NAME>
  <bp:XREF rdf:resource="#EntrezGene_30934" />
</bp:rna>
<bp:sequenceParticipant rdf:ID="gs_sp_482153">
  <bp:PHYSICAL-ENTITY rdf:resource="#gs_m_482153" />
</bp:sequenceParticipant>
<bp:unificationXref rdf:ID="EntrezGene_30934">
  <bp:DB rdf:datatype="http://www.w3.org/2001/XMLSchema#string">Entrez Gene</bp:DB>
  <bp:ID rdf:datatype="http://www.w3.org/2001/XMLSchema#string">30934</bp:ID>
</bp:unificationXref>
<bp:rna rdf:ID="gs_m_487470">
  <bp:ORGANISM rdf:resource="#Mus_musculus"/>
   <bp:NAME rdf:datatype="http://www.w3.org/2001/XMLSchema#string">Tnk2</bp:NAME>
  <bp:XREF rdf:resource="#EntrezGene_51789" />
</bp:rna>
<bp:sequenceParticipant rdf:ID="gs_sp_487470">
  <bp:PHYSICAL-ENTITY rdf:resource="#gs_m_487470" />
</bp:sequenceParticipant>
<bp:unificationXref rdf:ID="EntrezGene_51789">
  <bp:DB rdf:datatype="http://www.w3.org/2001/XMLSchema#string">Entrez Gene</bp:DB>
  <bp:ID rdf:datatype="http://www.w3.org/2001/XMLSchema#string">51789</bp:ID>
</bp:unificationXref>
<bp:rna rdf:ID="gs_m_487506">
  <bp:ORGANISM rdf:resource="#Mus_musculus"/>
   <bp:NAME rdf:datatype="http://www.w3.org/2001/XMLSchema#string">Ctps</bp:NAME>
  <bp:XREF rdf:resource="#EntrezGene_51797" />
</bp:rna>
<bp:sequenceParticipant rdf:ID="gs_sp_487506">
  <bp:PHYSICAL-ENTITY rdf:resource="#gs_m_487506" />
</bp:sequenceParticipant>
<bp:unificationXref rdf:ID="EntrezGene_51797">
  <bp:DB rdf:datatype="http://www.w3.org/2001/XMLSchema#string">Entrez Gene</bp:DB>
  <bp:ID rdf:datatype="http://www.w3.org/2001/XMLSchema#string">51797</bp:ID>
</bp:unificationXref>
<bp:rna rdf:ID="gs_m_487512">
  <bp:ORGANISM rdf:resource="#Mus_musculus"/>
   <bp:NAME rdf:datatype="http://www.w3.org/2001/XMLSchema#string">Ech1</bp:NAME>
  <bp:XREF rdf:resource="#EntrezGene_51798" />
</bp:rna>
<bp:sequenceParticipant rdf:ID="gs_sp_487512">
  <bp:PHYSICAL-ENTITY rdf:resource="#gs_m_487512" />
</bp:sequenceParticipant>
<bp:unificationXref rdf:ID="EntrezGene_51798">
  <bp:DB rdf:datatype="http://www.w3.org/2001/XMLSchema#string">Entrez Gene</bp:DB>
  <bp:ID rdf:datatype="http://www.w3.org/2001/XMLSchema#string">51798</bp:ID>
</bp:unificationXref>
<bp:rna rdf:ID="gs_m_488036">
  <bp:ORGANISM rdf:resource="#Mus_musculus"/>
   <bp:NAME rdf:datatype="http://www.w3.org/2001/XMLSchema#string">Acaa2</bp:NAME>
  <bp:XREF rdf:resource="#EntrezGene_52538" />
</bp:rna>
<bp:sequenceParticipant rdf:ID="gs_sp_488036">
  <bp:PHYSICAL-ENTITY rdf:resource="#gs_m_488036" />
</bp:sequenceParticipant>
<bp:unificationXref rdf:ID="EntrezGene_52538">
  <bp:DB rdf:datatype="http://www.w3.org/2001/XMLSchema#string">Entrez Gene</bp:DB>
  <bp:ID rdf:datatype="http://www.w3.org/2001/XMLSchema#string">52538</bp:ID>
</bp:unificationXref>
<bp:rna rdf:ID="gs_m_488443">
  <bp:ORGANISM rdf:resource="#Mus_musculus"/>
   <bp:NAME rdf:datatype="http://www.w3.org/2001/XMLSchema#string">Sult1d1</bp:NAME>
  <bp:XREF rdf:resource="#EntrezGene_53315" />
</bp:rna>
<bp:sequenceParticipant rdf:ID="gs_sp_488443">
  <bp:PHYSICAL-ENTITY rdf:resource="#gs_m_488443" />
</bp:sequenceParticipant>
<bp:unificationXref rdf:ID="EntrezGene_53315">
  <bp:DB rdf:datatype="http://www.w3.org/2001/XMLSchema#string">Entrez Gene</bp:DB>
  <bp:ID rdf:datatype="http://www.w3.org/2001/XMLSchema#string">53315</bp:ID>
</bp:unificationXref>
<bp:rna rdf:ID="gs_m_488645">
  <bp:ORGANISM rdf:resource="#Mus_musculus"/>
   <bp:NAME rdf:datatype="http://www.w3.org/2001/XMLSchema#string">Pla2g6</bp:NAME>
  <bp:XREF rdf:resource="#EntrezGene_53357" />
</bp:rna>
<bp:sequenceParticipant rdf:ID="gs_sp_488645">
  <bp:PHYSICAL-ENTITY rdf:resource="#gs_m_488645" />
</bp:sequenceParticipant>
<bp:unificationXref rdf:ID="EntrezGene_53357">
  <bp:DB rdf:datatype="http://www.w3.org/2001/XMLSchema#string">Entrez Gene</bp:DB>
  <bp:ID rdf:datatype="http://www.w3.org/2001/XMLSchema#string">53357</bp:ID>
</bp:unificationXref>
<bp:rna rdf:ID="gs_m_488687">
  <bp:ORGANISM rdf:resource="#Mus_musculus"/>
   <bp:NAME rdf:datatype="http://www.w3.org/2001/XMLSchema#string">Usp2</bp:NAME>
  <bp:XREF rdf:resource="#EntrezGene_53376" />
</bp:rna>
<bp:sequenceParticipant rdf:ID="gs_sp_488687">
  <bp:PHYSICAL-ENTITY rdf:resource="#gs_m_488687" />
</bp:sequenceParticipant>
<bp:unificationXref rdf:ID="EntrezGene_53376">
  <bp:DB rdf:datatype="http://www.w3.org/2001/XMLSchema#string">Entrez Gene</bp:DB>
  <bp:ID rdf:datatype="http://www.w3.org/2001/XMLSchema#string">53376</bp:ID>
</bp:unificationXref>
<bp:rna rdf:ID="gs_m_488927">
  <bp:ORGANISM rdf:resource="#Mus_musculus"/>
   <bp:NAME rdf:datatype="http://www.w3.org/2001/XMLSchema#string">Hpcal1</bp:NAME>
  <bp:XREF rdf:resource="#EntrezGene_53602" />
</bp:rna>
<bp:sequenceParticipant rdf:ID="gs_sp_488927">
  <bp:PHYSICAL-ENTITY rdf:resource="#gs_m_488927" />
</bp:sequenceParticipant>
<bp:unificationXref rdf:ID="EntrezGene_53602">
  <bp:DB rdf:datatype="http://www.w3.org/2001/XMLSchema#string">Entrez Gene</bp:DB>
  <bp:ID rdf:datatype="http://www.w3.org/2001/XMLSchema#string">53602</bp:ID>
</bp:unificationXref>
<bp:rna rdf:ID="gs_m_489315">
  <bp:ORGANISM rdf:resource="#Mus_musculus"/>
   <bp:NAME rdf:datatype="http://www.w3.org/2001/XMLSchema#string">Caprin1</bp:NAME>
  <bp:XREF rdf:resource="#EntrezGene_53872" />
</bp:rna>
<bp:sequenceParticipant rdf:ID="gs_sp_489315">
  <bp:PHYSICAL-ENTITY rdf:resource="#gs_m_489315" />
</bp:sequenceParticipant>
<bp:unificationXref rdf:ID="EntrezGene_53872">
  <bp:DB rdf:datatype="http://www.w3.org/2001/XMLSchema#string">Entrez Gene</bp:DB>
  <bp:ID rdf:datatype="http://www.w3.org/2001/XMLSchema#string">53872</bp:ID>
</bp:unificationXref>
<bp:rna rdf:ID="gs_m_489935">
  <bp:ORGANISM rdf:resource="#Mus_musculus"/>
   <bp:NAME rdf:datatype="http://www.w3.org/2001/XMLSchema#string">Pdlim1</bp:NAME>
  <bp:XREF rdf:resource="#EntrezGene_54132" />
</bp:rna>
<bp:sequenceParticipant rdf:ID="gs_sp_489935">
  <bp:PHYSICAL-ENTITY rdf:resource="#gs_m_489935" />
</bp:sequenceParticipant>
<bp:unificationXref rdf:ID="EntrezGene_54132">
  <bp:DB rdf:datatype="http://www.w3.org/2001/XMLSchema#string">Entrez Gene</bp:DB>
  <bp:ID rdf:datatype="http://www.w3.org/2001/XMLSchema#string">54132</bp:ID>
</bp:unificationXref>
<bp:rna rdf:ID="gs_m_489947">
  <bp:ORGANISM rdf:resource="#Mus_musculus"/>
   <bp:NAME rdf:datatype="http://www.w3.org/2001/XMLSchema#string">Lsr</bp:NAME>
  <bp:XREF rdf:resource="#EntrezGene_54135" />
</bp:rna>
<bp:sequenceParticipant rdf:ID="gs_sp_489947">
  <bp:PHYSICAL-ENTITY rdf:resource="#gs_m_489947" />
</bp:sequenceParticipant>
<bp:unificationXref rdf:ID="EntrezGene_54135">
  <bp:DB rdf:datatype="http://www.w3.org/2001/XMLSchema#string">Entrez Gene</bp:DB>
  <bp:ID rdf:datatype="http://www.w3.org/2001/XMLSchema#string">54135</bp:ID>
</bp:unificationXref>
<bp:rna rdf:ID="gs_m_489973">
  <bp:ORGANISM rdf:resource="#Mus_musculus"/>
   <bp:NAME rdf:datatype="http://www.w3.org/2001/XMLSchema#string">Avpr1a</bp:NAME>
  <bp:XREF rdf:resource="#EntrezGene_54140" />
</bp:rna>
<bp:sequenceParticipant rdf:ID="gs_sp_489973">
  <bp:PHYSICAL-ENTITY rdf:resource="#gs_m_489973" />
</bp:sequenceParticipant>
<bp:unificationXref rdf:ID="EntrezGene_54140">
  <bp:DB rdf:datatype="http://www.w3.org/2001/XMLSchema#string">Entrez Gene</bp:DB>
  <bp:ID rdf:datatype="http://www.w3.org/2001/XMLSchema#string">54140</bp:ID>
</bp:unificationXref>
<bp:rna rdf:ID="gs_m_490878">
  <bp:ORGANISM rdf:resource="#Mus_musculus"/>
   <bp:NAME rdf:datatype="http://www.w3.org/2001/XMLSchema#string">Slc23a2</bp:NAME>
  <bp:XREF rdf:resource="#EntrezGene_54338" />
</bp:rna>
<bp:sequenceParticipant rdf:ID="gs_sp_490878">
  <bp:PHYSICAL-ENTITY rdf:resource="#gs_m_490878" />
</bp:sequenceParticipant>
<bp:unificationXref rdf:ID="EntrezGene_54338">
  <bp:DB rdf:datatype="http://www.w3.org/2001/XMLSchema#string">Entrez Gene</bp:DB>
  <bp:ID rdf:datatype="http://www.w3.org/2001/XMLSchema#string">54338</bp:ID>
</bp:unificationXref>
<bp:rna rdf:ID="gs_m_498735">
  <bp:ORGANISM rdf:resource="#Mus_musculus"/>
   <bp:NAME rdf:datatype="http://www.w3.org/2001/XMLSchema#string">Uso1</bp:NAME>
  <bp:XREF rdf:resource="#EntrezGene_56041" />
</bp:rna>
<bp:sequenceParticipant rdf:ID="gs_sp_498735">
  <bp:PHYSICAL-ENTITY rdf:resource="#gs_m_498735" />
</bp:sequenceParticipant>
<bp:unificationXref rdf:ID="EntrezGene_56041">
  <bp:DB rdf:datatype="http://www.w3.org/2001/XMLSchema#string">Entrez Gene</bp:DB>
  <bp:ID rdf:datatype="http://www.w3.org/2001/XMLSchema#string">56041</bp:ID>
</bp:unificationXref>
<bp:rna rdf:ID="gs_m_500149">
  <bp:ORGANISM rdf:resource="#Mus_musculus"/>
   <bp:NAME rdf:datatype="http://www.w3.org/2001/XMLSchema#string">Acpp</bp:NAME>
  <bp:XREF rdf:resource="#EntrezGene_56318" />
</bp:rna>
<bp:sequenceParticipant rdf:ID="gs_sp_500149">
  <bp:PHYSICAL-ENTITY rdf:resource="#gs_m_500149" />
</bp:sequenceParticipant>
<bp:unificationXref rdf:ID="EntrezGene_56318">
  <bp:DB rdf:datatype="http://www.w3.org/2001/XMLSchema#string">Entrez Gene</bp:DB>
  <bp:ID rdf:datatype="http://www.w3.org/2001/XMLSchema#string">56318</bp:ID>
</bp:unificationXref>
<bp:rna rdf:ID="gs_m_500229">
  <bp:ORGANISM rdf:resource="#Mus_musculus"/>
   <bp:NAME rdf:datatype="http://www.w3.org/2001/XMLSchema#string">Txnip</bp:NAME>
  <bp:XREF rdf:resource="#EntrezGene_56338" />
</bp:rna>
<bp:sequenceParticipant rdf:ID="gs_sp_500229">
  <bp:PHYSICAL-ENTITY rdf:resource="#gs_m_500229" />
</bp:sequenceParticipant>
<bp:unificationXref rdf:ID="EntrezGene_56338">
  <bp:DB rdf:datatype="http://www.w3.org/2001/XMLSchema#string">Entrez Gene</bp:DB>
  <bp:ID rdf:datatype="http://www.w3.org/2001/XMLSchema#string">56338</bp:ID>
</bp:unificationXref>
<bp:rna rdf:ID="gs_m_500265">
  <bp:ORGANISM rdf:resource="#Mus_musculus"/>
   <bp:NAME rdf:datatype="http://www.w3.org/2001/XMLSchema#string">d17b12</bp:NAME>
  <bp:XREF rdf:resource="#EntrezGene_56348" />
</bp:rna>
<bp:sequenceParticipant rdf:ID="gs_sp_500265">
  <bp:PHYSICAL-ENTITY rdf:resource="#gs_m_500265" />
</bp:sequenceParticipant>
<bp:unificationXref rdf:ID="EntrezGene_56348">
  <bp:DB rdf:datatype="http://www.w3.org/2001/XMLSchema#string">Entrez Gene</bp:DB>
  <bp:ID rdf:datatype="http://www.w3.org/2001/XMLSchema#string">56348</bp:ID>
</bp:unificationXref>
<bp:rna rdf:ID="gs_m_500313">
  <bp:ORGANISM rdf:resource="#Mus_musculus"/>
   <bp:NAME rdf:datatype="http://www.w3.org/2001/XMLSchema#string">Copz2</bp:NAME>
  <bp:XREF rdf:resource="#EntrezGene_56358" />
</bp:rna>
<bp:sequenceParticipant rdf:ID="gs_sp_500313">
  <bp:PHYSICAL-ENTITY rdf:resource="#gs_m_500313" />
</bp:sequenceParticipant>
<bp:unificationXref rdf:ID="EntrezGene_56358">
  <bp:DB rdf:datatype="http://www.w3.org/2001/XMLSchema#string">Entrez Gene</bp:DB>
  <bp:ID rdf:datatype="http://www.w3.org/2001/XMLSchema#string">56358</bp:ID>
</bp:unificationXref>
<bp:rna rdf:ID="gs_m_500737">
  <bp:ORGANISM rdf:resource="#Mus_musculus"/>
   <bp:NAME rdf:datatype="http://www.w3.org/2001/XMLSchema#string">Suclg1</bp:NAME>
  <bp:XREF rdf:resource="#EntrezGene_56451" />
</bp:rna>
<bp:sequenceParticipant rdf:ID="gs_sp_500737">
  <bp:PHYSICAL-ENTITY rdf:resource="#gs_m_500737" />
</bp:sequenceParticipant>
<bp:unificationXref rdf:ID="EntrezGene_56451">
  <bp:DB rdf:datatype="http://www.w3.org/2001/XMLSchema#string">Entrez Gene</bp:DB>
  <bp:ID rdf:datatype="http://www.w3.org/2001/XMLSchema#string">56451</bp:ID>
</bp:unificationXref>
<bp:rna rdf:ID="gs_m_500893">
  <bp:ORGANISM rdf:resource="#Mus_musculus"/>
   <bp:NAME rdf:datatype="http://www.w3.org/2001/XMLSchema#string">Foxo3a</bp:NAME>
  <bp:XREF rdf:resource="#EntrezGene_56484" />
</bp:rna>
<bp:sequenceParticipant rdf:ID="gs_sp_500893">
  <bp:PHYSICAL-ENTITY rdf:resource="#gs_m_500893" />
</bp:sequenceParticipant>
<bp:unificationXref rdf:ID="EntrezGene_56484">
  <bp:DB rdf:datatype="http://www.w3.org/2001/XMLSchema#string">Entrez Gene</bp:DB>
  <bp:ID rdf:datatype="http://www.w3.org/2001/XMLSchema#string">56484</bp:ID>
</bp:unificationXref>
<bp:rna rdf:ID="gs_m_501827">
  <bp:ORGANISM rdf:resource="#Mus_musculus"/>
   <bp:NAME rdf:datatype="http://www.w3.org/2001/XMLSchema#string">Aldh9a1</bp:NAME>
  <bp:XREF rdf:resource="#EntrezGene_56752" />
</bp:rna>
<bp:sequenceParticipant rdf:ID="gs_sp_501827">
  <bp:PHYSICAL-ENTITY rdf:resource="#gs_m_501827" />
</bp:sequenceParticipant>
<bp:unificationXref rdf:ID="EntrezGene_56752">
  <bp:DB rdf:datatype="http://www.w3.org/2001/XMLSchema#string">Entrez Gene</bp:DB>
  <bp:ID rdf:datatype="http://www.w3.org/2001/XMLSchema#string">56752</bp:ID>
</bp:unificationXref>
<bp:rna rdf:ID="gs_m_504196">
  <bp:ORGANISM rdf:resource="#Mus_musculus"/>
   <bp:NAME rdf:datatype="http://www.w3.org/2001/XMLSchema#string">Slc25a20</bp:NAME>
  <bp:XREF rdf:resource="#EntrezGene_57279" />
</bp:rna>
<bp:sequenceParticipant rdf:ID="gs_sp_504196">
  <bp:PHYSICAL-ENTITY rdf:resource="#gs_m_504196" />
</bp:sequenceParticipant>
<bp:unificationXref rdf:ID="EntrezGene_57279">
  <bp:DB rdf:datatype="http://www.w3.org/2001/XMLSchema#string">Entrez Gene</bp:DB>
  <bp:ID rdf:datatype="http://www.w3.org/2001/XMLSchema#string">57279</bp:ID>
</bp:unificationXref>
<bp:rna rdf:ID="gs_m_504724">
  <bp:ORGANISM rdf:resource="#Mus_musculus"/>
   <bp:NAME rdf:datatype="http://www.w3.org/2001/XMLSchema#string">S3-12</bp:NAME>
  <bp:XREF rdf:resource="#EntrezGene_57435" />
</bp:rna>
<bp:sequenceParticipant rdf:ID="gs_sp_504724">
  <bp:PHYSICAL-ENTITY rdf:resource="#gs_m_504724" />
</bp:sequenceParticipant>
<bp:unificationXref rdf:ID="EntrezGene_57435">
  <bp:DB rdf:datatype="http://www.w3.org/2001/XMLSchema#string">Entrez Gene</bp:DB>
  <bp:ID rdf:datatype="http://www.w3.org/2001/XMLSchema#string">57435</bp:ID>
</bp:unificationXref>
<bp:rna rdf:ID="gs_m_506781">
  <bp:ORGANISM rdf:resource="#Mus_musculus"/>
   <bp:NAME rdf:datatype="http://www.w3.org/2001/XMLSchema#string">Angptl4</bp:NAME>
  <bp:XREF rdf:resource="#EntrezGene_57875" />
</bp:rna>
<bp:sequenceParticipant rdf:ID="gs_sp_506781">
  <bp:PHYSICAL-ENTITY rdf:resource="#gs_m_506781" />
</bp:sequenceParticipant>
<bp:unificationXref rdf:ID="EntrezGene_57875">
  <bp:DB rdf:datatype="http://www.w3.org/2001/XMLSchema#string">Entrez Gene</bp:DB>
  <bp:ID rdf:datatype="http://www.w3.org/2001/XMLSchema#string">57875</bp:ID>
</bp:unificationXref>
<bp:rna rdf:ID="gs_m_507687">
  <bp:ORGANISM rdf:resource="#Mus_musculus"/>
   <bp:NAME rdf:datatype="http://www.w3.org/2001/XMLSchema#string">Akr1a4</bp:NAME>
  <bp:XREF rdf:resource="#EntrezGene_58810" />
</bp:rna>
<bp:sequenceParticipant rdf:ID="gs_sp_507687">
  <bp:PHYSICAL-ENTITY rdf:resource="#gs_m_507687" />
</bp:sequenceParticipant>
<bp:unificationXref rdf:ID="EntrezGene_58810">
  <bp:DB rdf:datatype="http://www.w3.org/2001/XMLSchema#string">Entrez Gene</bp:DB>
  <bp:ID rdf:datatype="http://www.w3.org/2001/XMLSchema#string">58810</bp:ID>
</bp:unificationXref>
<bp:rna rdf:ID="gs_m_511232">
  <bp:ORGANISM rdf:resource="#Mus_musculus"/>
   <bp:NAME rdf:datatype="http://www.w3.org/2001/XMLSchema#string">Slc29a1</bp:NAME>
  <bp:XREF rdf:resource="#EntrezGene_63959" />
</bp:rna>
<bp:sequenceParticipant rdf:ID="gs_sp_511232">
  <bp:PHYSICAL-ENTITY rdf:resource="#gs_m_511232" />
</bp:sequenceParticipant>
<bp:unificationXref rdf:ID="EntrezGene_63959">
  <bp:DB rdf:datatype="http://www.w3.org/2001/XMLSchema#string">Entrez Gene</bp:DB>
  <bp:ID rdf:datatype="http://www.w3.org/2001/XMLSchema#string">63959</bp:ID>
</bp:unificationXref>
<bp:rna rdf:ID="gs_m_517603">
  <bp:ORGANISM rdf:resource="#Mus_musculus"/>
   <bp:NAME rdf:datatype="http://www.w3.org/2001/XMLSchema#string">Apoa5</bp:NAME>
  <bp:XREF rdf:resource="#EntrezGene_66113" />
</bp:rna>
<bp:sequenceParticipant rdf:ID="gs_sp_517603">
  <bp:PHYSICAL-ENTITY rdf:resource="#gs_m_517603" />
</bp:sequenceParticipant>
<bp:unificationXref rdf:ID="EntrezGene_66113">
  <bp:DB rdf:datatype="http://www.w3.org/2001/XMLSchema#string">Entrez Gene</bp:DB>
  <bp:ID rdf:datatype="http://www.w3.org/2001/XMLSchema#string">66113</bp:ID>
</bp:unificationXref>
<bp:rna rdf:ID="gs_m_517615">
  <bp:ORGANISM rdf:resource="#Mus_musculus"/>
   <bp:NAME rdf:datatype="http://www.w3.org/2001/XMLSchema#string">Cml1</bp:NAME>
  <bp:XREF rdf:resource="#EntrezGene_66116" />
</bp:rna>
<bp:sequenceParticipant rdf:ID="gs_sp_517615">
  <bp:PHYSICAL-ENTITY rdf:resource="#gs_m_517615" />
</bp:sequenceParticipant>
<bp:unificationXref rdf:ID="EntrezGene_66116">
  <bp:DB rdf:datatype="http://www.w3.org/2001/XMLSchema#string">Entrez Gene</bp:DB>
  <bp:ID rdf:datatype="http://www.w3.org/2001/XMLSchema#string">66116</bp:ID>
</bp:unificationXref>
<bp:rna rdf:ID="gs_m_518000">
  <bp:ORGANISM rdf:resource="#Mus_musculus"/>
   <bp:NAME rdf:datatype="http://www.w3.org/2001/XMLSchema#string">Cks2</bp:NAME>
  <bp:XREF rdf:resource="#EntrezGene_66197" />
</bp:rna>
<bp:sequenceParticipant rdf:ID="gs_sp_518000">
  <bp:PHYSICAL-ENTITY rdf:resource="#gs_m_518000" />
</bp:sequenceParticipant>
<bp:unificationXref rdf:ID="EntrezGene_66197">
  <bp:DB rdf:datatype="http://www.w3.org/2001/XMLSchema#string">Entrez Gene</bp:DB>
  <bp:ID rdf:datatype="http://www.w3.org/2001/XMLSchema#string">66197</bp:ID>
</bp:unificationXref>
<bp:rna rdf:ID="gs_m_518946">
  <bp:ORGANISM rdf:resource="#Mus_musculus"/>
   <bp:NAME rdf:datatype="http://www.w3.org/2001/XMLSchema#string">2410001C21Rik</bp:NAME>
  <bp:XREF rdf:resource="#EntrezGene_66404" />
</bp:rna>
<bp:sequenceParticipant rdf:ID="gs_sp_518946">
  <bp:PHYSICAL-ENTITY rdf:resource="#gs_m_518946" />
</bp:sequenceParticipant>
<bp:unificationXref rdf:ID="EntrezGene_66404">
  <bp:DB rdf:datatype="http://www.w3.org/2001/XMLSchema#string">Entrez Gene</bp:DB>
  <bp:ID rdf:datatype="http://www.w3.org/2001/XMLSchema#string">66404</bp:ID>
</bp:unificationXref>
<bp:rna rdf:ID="gs_m_518970">
  <bp:ORGANISM rdf:resource="#Mus_musculus"/>
   <bp:NAME rdf:datatype="http://www.w3.org/2001/XMLSchema#string">Aptx</bp:NAME>
  <bp:XREF rdf:resource="#EntrezGene_66408" />
</bp:rna>
<bp:sequenceParticipant rdf:ID="gs_sp_518970">
  <bp:PHYSICAL-ENTITY rdf:resource="#gs_m_518970" />
</bp:sequenceParticipant>
<bp:unificationXref rdf:ID="EntrezGene_66408">
  <bp:DB rdf:datatype="http://www.w3.org/2001/XMLSchema#string">Entrez Gene</bp:DB>
  <bp:ID rdf:datatype="http://www.w3.org/2001/XMLSchema#string">66408</bp:ID>
</bp:unificationXref>
<bp:rna rdf:ID="gs_m_520731">
  <bp:ORGANISM rdf:resource="#Mus_musculus"/>
   <bp:NAME rdf:datatype="http://www.w3.org/2001/XMLSchema#string">Etfdh</bp:NAME>
  <bp:XREF rdf:resource="#EntrezGene_66841" />
</bp:rna>
<bp:sequenceParticipant rdf:ID="gs_sp_520731">
  <bp:PHYSICAL-ENTITY rdf:resource="#gs_m_520731" />
</bp:sequenceParticipant>
<bp:unificationXref rdf:ID="EntrezGene_66841">
  <bp:DB rdf:datatype="http://www.w3.org/2001/XMLSchema#string">Entrez Gene</bp:DB>
  <bp:ID rdf:datatype="http://www.w3.org/2001/XMLSchema#string">66841</bp:ID>
</bp:unificationXref>
<bp:rna rdf:ID="gs_m_523250">
  <bp:ORGANISM rdf:resource="#Mus_musculus"/>
   <bp:NAME rdf:datatype="http://www.w3.org/2001/XMLSchema#string">Cabc1</bp:NAME>
  <bp:XREF rdf:resource="#EntrezGene_67426" />
</bp:rna>
<bp:sequenceParticipant rdf:ID="gs_sp_523250">
  <bp:PHYSICAL-ENTITY rdf:resource="#gs_m_523250" />
</bp:sequenceParticipant>
<bp:unificationXref rdf:ID="EntrezGene_67426">
  <bp:DB rdf:datatype="http://www.w3.org/2001/XMLSchema#string">Entrez Gene</bp:DB>
  <bp:ID rdf:datatype="http://www.w3.org/2001/XMLSchema#string">67426</bp:ID>
</bp:unificationXref>
<bp:rna rdf:ID="gs_m_523318">
  <bp:ORGANISM rdf:resource="#Mus_musculus"/>
   <bp:NAME rdf:datatype="http://www.w3.org/2001/XMLSchema#string">Retsat</bp:NAME>
  <bp:XREF rdf:resource="#EntrezGene_67442" />
</bp:rna>
<bp:sequenceParticipant rdf:ID="gs_sp_523318">
  <bp:PHYSICAL-ENTITY rdf:resource="#gs_m_523318" />
</bp:sequenceParticipant>
<bp:unificationXref rdf:ID="EntrezGene_67442">
  <bp:DB rdf:datatype="http://www.w3.org/2001/XMLSchema#string">Entrez Gene</bp:DB>
  <bp:ID rdf:datatype="http://www.w3.org/2001/XMLSchema#string">67442</bp:ID>
</bp:unificationXref>
<bp:rna rdf:ID="gs_m_523412">
  <bp:ORGANISM rdf:resource="#Mus_musculus"/>
   <bp:NAME rdf:datatype="http://www.w3.org/2001/XMLSchema#string">Decr1</bp:NAME>
  <bp:XREF rdf:resource="#EntrezGene_67460" />
</bp:rna>
<bp:sequenceParticipant rdf:ID="gs_sp_523412">
  <bp:PHYSICAL-ENTITY rdf:resource="#gs_m_523412" />
</bp:sequenceParticipant>
<bp:unificationXref rdf:ID="EntrezGene_67460">
  <bp:DB rdf:datatype="http://www.w3.org/2001/XMLSchema#string">Entrez Gene</bp:DB>
  <bp:ID rdf:datatype="http://www.w3.org/2001/XMLSchema#string">67460</bp:ID>
</bp:unificationXref>
<bp:rna rdf:ID="gs_m_525165">
  <bp:ORGANISM rdf:resource="#Mus_musculus"/>
   <bp:NAME rdf:datatype="http://www.w3.org/2001/XMLSchema#string">Coq10b</bp:NAME>
  <bp:XREF rdf:resource="#EntrezGene_67876" />
</bp:rna>
<bp:sequenceParticipant rdf:ID="gs_sp_525165">
  <bp:PHYSICAL-ENTITY rdf:resource="#gs_m_525165" />
</bp:sequenceParticipant>
<bp:unificationXref rdf:ID="EntrezGene_67876">
  <bp:DB rdf:datatype="http://www.w3.org/2001/XMLSchema#string">Entrez Gene</bp:DB>
  <bp:ID rdf:datatype="http://www.w3.org/2001/XMLSchema#string">67876</bp:ID>
</bp:unificationXref>
<bp:rna rdf:ID="gs_m_527146">
  <bp:ORGANISM rdf:resource="#Mus_musculus"/>
   <bp:NAME rdf:datatype="http://www.w3.org/2001/XMLSchema#string">Nrn1</bp:NAME>
  <bp:XREF rdf:resource="#EntrezGene_68404" />
</bp:rna>
<bp:sequenceParticipant rdf:ID="gs_sp_527146">
  <bp:PHYSICAL-ENTITY rdf:resource="#gs_m_527146" />
</bp:sequenceParticipant>
<bp:unificationXref rdf:ID="EntrezGene_68404">
  <bp:DB rdf:datatype="http://www.w3.org/2001/XMLSchema#string">Entrez Gene</bp:DB>
  <bp:ID rdf:datatype="http://www.w3.org/2001/XMLSchema#string">68404</bp:ID>
</bp:unificationXref>
<bp:rna rdf:ID="gs_m_535133">
  <bp:ORGANISM rdf:resource="#Mus_musculus"/>
   <bp:NAME rdf:datatype="http://www.w3.org/2001/XMLSchema#string">Kynu</bp:NAME>
  <bp:XREF rdf:resource="#EntrezGene_70789" />
</bp:rna>
<bp:sequenceParticipant rdf:ID="gs_sp_535133">
  <bp:PHYSICAL-ENTITY rdf:resource="#gs_m_535133" />
</bp:sequenceParticipant>
<bp:unificationXref rdf:ID="EntrezGene_70789">
  <bp:DB rdf:datatype="http://www.w3.org/2001/XMLSchema#string">Entrez Gene</bp:DB>
  <bp:ID rdf:datatype="http://www.w3.org/2001/XMLSchema#string">70789</bp:ID>
</bp:unificationXref>
<bp:rna rdf:ID="gs_m_535652">
  <bp:ORGANISM rdf:resource="#Mus_musculus"/>
   <bp:NAME rdf:datatype="http://www.w3.org/2001/XMLSchema#string">Nol8</bp:NAME>
  <bp:XREF rdf:resource="#EntrezGene_70930" />
</bp:rna>
<bp:sequenceParticipant rdf:ID="gs_sp_535652">
  <bp:PHYSICAL-ENTITY rdf:resource="#gs_m_535652" />
</bp:sequenceParticipant>
<bp:unificationXref rdf:ID="EntrezGene_70930">
  <bp:DB rdf:datatype="http://www.w3.org/2001/XMLSchema#string">Entrez Gene</bp:DB>
  <bp:ID rdf:datatype="http://www.w3.org/2001/XMLSchema#string">70930</bp:ID>
</bp:unificationXref>
<bp:rna rdf:ID="gs_m_538932">
  <bp:ORGANISM rdf:resource="#Mus_musculus"/>
   <bp:NAME rdf:datatype="http://www.w3.org/2001/XMLSchema#string">Pdia6</bp:NAME>
  <bp:XREF rdf:resource="#EntrezGene_71853" />
</bp:rna>
<bp:sequenceParticipant rdf:ID="gs_sp_538932">
  <bp:PHYSICAL-ENTITY rdf:resource="#gs_m_538932" />
</bp:sequenceParticipant>
<bp:unificationXref rdf:ID="EntrezGene_71853">
  <bp:DB rdf:datatype="http://www.w3.org/2001/XMLSchema#string">Entrez Gene</bp:DB>
  <bp:ID rdf:datatype="http://www.w3.org/2001/XMLSchema#string">71853</bp:ID>
</bp:unificationXref>
<bp:rna rdf:ID="gs_m_539169">
  <bp:ORGANISM rdf:resource="#Mus_musculus"/>
   <bp:NAME rdf:datatype="http://www.w3.org/2001/XMLSchema#string">Paqr7</bp:NAME>
  <bp:XREF rdf:resource="#EntrezGene_71904" />
</bp:rna>
<bp:sequenceParticipant rdf:ID="gs_sp_539169">
  <bp:PHYSICAL-ENTITY rdf:resource="#gs_m_539169" />
</bp:sequenceParticipant>
<bp:unificationXref rdf:ID="EntrezGene_71904">
  <bp:DB rdf:datatype="http://www.w3.org/2001/XMLSchema#string">Entrez Gene</bp:DB>
  <bp:ID rdf:datatype="http://www.w3.org/2001/XMLSchema#string">71904</bp:ID>
</bp:unificationXref>
<bp:rna rdf:ID="gs_m_541056">
  <bp:ORGANISM rdf:resource="#Mus_musculus"/>
   <bp:NAME rdf:datatype="http://www.w3.org/2001/XMLSchema#string">Slc43a1</bp:NAME>
  <bp:XREF rdf:resource="#EntrezGene_72401" />
</bp:rna>
<bp:sequenceParticipant rdf:ID="gs_sp_541056">
  <bp:PHYSICAL-ENTITY rdf:resource="#gs_m_541056" />
</bp:sequenceParticipant>
<bp:unificationXref rdf:ID="EntrezGene_72401">
  <bp:DB rdf:datatype="http://www.w3.org/2001/XMLSchema#string">Entrez Gene</bp:DB>
  <bp:ID rdf:datatype="http://www.w3.org/2001/XMLSchema#string">72401</bp:ID>
</bp:unificationXref>
<bp:rna rdf:ID="gs_m_541258">
  <bp:ORGANISM rdf:resource="#Mus_musculus"/>
   <bp:NAME rdf:datatype="http://www.w3.org/2001/XMLSchema#string">dl2</bp:NAME>
  <bp:XREF rdf:resource="#EntrezGene_72479" />
</bp:rna>
<bp:sequenceParticipant rdf:ID="gs_sp_541258">
  <bp:PHYSICAL-ENTITY rdf:resource="#gs_m_541258" />
</bp:sequenceParticipant>
<bp:unificationXref rdf:ID="EntrezGene_72479">
  <bp:DB rdf:datatype="http://www.w3.org/2001/XMLSchema#string">Entrez Gene</bp:DB>
  <bp:ID rdf:datatype="http://www.w3.org/2001/XMLSchema#string">72479</bp:ID>
</bp:unificationXref>
<bp:protein rdf:ID="gs_m_542073">
  <bp:ORGANISM rdf:resource="#Mus_musculus"/>
  <bp:NAME rdf:datatype="http://www.w3.org/2001/XMLSchema#string">Zkscan3</bp:NAME>
  <bp:XREF rdf:resource="#EntrezGene_72739" />
</bp:protein>
<bp:sequenceParticipant rdf:ID="gs_sp_542073">
  <bp:PHYSICAL-ENTITY rdf:resource="#gs_m_542073" />
</bp:sequenceParticipant>
<bp:unificationXref rdf:ID="EntrezGene_72739">
  <bp:DB rdf:datatype="http://www.w3.org/2001/XMLSchema#string">Entrez Gene</bp:DB>
  <bp:ID rdf:datatype="http://www.w3.org/2001/XMLSchema#string">72739</bp:ID>
</bp:unificationXref>
<bp:rna rdf:ID="gs_m_546979">
  <bp:ORGANISM rdf:resource="#Mus_musculus"/>
   <bp:NAME rdf:datatype="http://www.w3.org/2001/XMLSchema#string">Nuak2</bp:NAME>
  <bp:XREF rdf:resource="#EntrezGene_74137" />
</bp:rna>
<bp:sequenceParticipant rdf:ID="gs_sp_546979">
  <bp:PHYSICAL-ENTITY rdf:resource="#gs_m_546979" />
</bp:sequenceParticipant>
<bp:unificationXref rdf:ID="EntrezGene_74137">
  <bp:DB rdf:datatype="http://www.w3.org/2001/XMLSchema#string">Entrez Gene</bp:DB>
  <bp:ID rdf:datatype="http://www.w3.org/2001/XMLSchema#string">74137</bp:ID>
</bp:unificationXref>
<bp:rna rdf:ID="gs_m_547021">
  <bp:ORGANISM rdf:resource="#Mus_musculus"/>
   <bp:NAME rdf:datatype="http://www.w3.org/2001/XMLSchema#string">Ehhadh</bp:NAME>
  <bp:XREF rdf:resource="#EntrezGene_74147" />
</bp:rna>
<bp:sequenceParticipant rdf:ID="gs_sp_547021">
  <bp:PHYSICAL-ENTITY rdf:resource="#gs_m_547021" />
</bp:sequenceParticipant>
<bp:unificationXref rdf:ID="EntrezGene_74147">
  <bp:DB rdf:datatype="http://www.w3.org/2001/XMLSchema#string">Entrez Gene</bp:DB>
  <bp:ID rdf:datatype="http://www.w3.org/2001/XMLSchema#string">74147</bp:ID>
</bp:unificationXref>
<bp:rna rdf:ID="gs_m_552863">
  <bp:ORGANISM rdf:resource="#Mus_musculus"/>
   <bp:NAME rdf:datatype="http://www.w3.org/2001/XMLSchema#string">Eif4b</bp:NAME>
  <bp:XREF rdf:resource="#EntrezGene_75705" />
</bp:rna>
<bp:sequenceParticipant rdf:ID="gs_sp_552863">
  <bp:PHYSICAL-ENTITY rdf:resource="#gs_m_552863" />
</bp:sequenceParticipant>
<bp:unificationXref rdf:ID="EntrezGene_75705">
  <bp:DB rdf:datatype="http://www.w3.org/2001/XMLSchema#string">Entrez Gene</bp:DB>
  <bp:ID rdf:datatype="http://www.w3.org/2001/XMLSchema#string">75705</bp:ID>
</bp:unificationXref>
<bp:rna rdf:ID="gs_m_586074">
  <bp:ORGANISM rdf:resource="#Mus_musculus"/>
   <bp:NAME rdf:datatype="http://www.w3.org/2001/XMLSchema#string">Hadha</bp:NAME>
  <bp:XREF rdf:resource="#EntrezGene_97212" />
</bp:rna>
<bp:sequenceParticipant rdf:ID="gs_sp_586074">
  <bp:PHYSICAL-ENTITY rdf:resource="#gs_m_586074" />
</bp:sequenceParticipant>
<bp:unificationXref rdf:ID="EntrezGene_97212">
  <bp:DB rdf:datatype="http://www.w3.org/2001/XMLSchema#string">Entrez Gene</bp:DB>
  <bp:ID rdf:datatype="http://www.w3.org/2001/XMLSchema#string">97212</bp:ID>
</bp:unificationXref>
<bp:rna rdf:ID="gs_m_588390">
  <bp:ORGANISM rdf:resource="#Mus_musculus"/>
   <bp:NAME rdf:datatype="http://www.w3.org/2001/XMLSchema#string">C230093N12Rik</bp:NAME>
  <bp:XREF rdf:resource="#EntrezGene_98952" />
</bp:rna>
<bp:sequenceParticipant rdf:ID="gs_sp_588390">
  <bp:PHYSICAL-ENTITY rdf:resource="#gs_m_588390" />
</bp:sequenceParticipant>
<bp:unificationXref rdf:ID="EntrezGene_98952">
  <bp:DB rdf:datatype="http://www.w3.org/2001/XMLSchema#string">Entrez Gene</bp:DB>
  <bp:ID rdf:datatype="http://www.w3.org/2001/XMLSchema#string">98952</bp:ID>
</bp:unificationXref>
<bp:rna rdf:ID="gs_m_592307">
  <bp:ORGANISM rdf:resource="#Mus_musculus"/>
   <bp:NAME rdf:datatype="http://www.w3.org/2001/XMLSchema#string">Acad11</bp:NAME>
  <bp:XREF rdf:resource="#EntrezGene_102632" />
</bp:rna>
<bp:sequenceParticipant rdf:ID="gs_sp_592307">
  <bp:PHYSICAL-ENTITY rdf:resource="#gs_m_592307" />
</bp:sequenceParticipant>
<bp:unificationXref rdf:ID="EntrezGene_102632">
  <bp:DB rdf:datatype="http://www.w3.org/2001/XMLSchema#string">Entrez Gene</bp:DB>
  <bp:ID rdf:datatype="http://www.w3.org/2001/XMLSchema#string">102632</bp:ID>
</bp:unificationXref>
<bp:rna rdf:ID="gs_m_592873">
  <bp:ORGANISM rdf:resource="#Mus_musculus"/>
   <bp:NAME rdf:datatype="http://www.w3.org/2001/XMLSchema#string">Ndg2</bp:NAME>
  <bp:XREF rdf:resource="#EntrezGene_103172" />
</bp:rna>
<bp:sequenceParticipant rdf:ID="gs_sp_592873">
  <bp:PHYSICAL-ENTITY rdf:resource="#gs_m_592873" />
</bp:sequenceParticipant>
<bp:unificationXref rdf:ID="EntrezGene_103172">
  <bp:DB rdf:datatype="http://www.w3.org/2001/XMLSchema#string">Entrez Gene</bp:DB>
  <bp:ID rdf:datatype="http://www.w3.org/2001/XMLSchema#string">103172</bp:ID>
</bp:unificationXref>
<bp:rna rdf:ID="gs_m_593809">
  <bp:ORGANISM rdf:resource="#Mus_musculus"/>
   <bp:NAME rdf:datatype="http://www.w3.org/2001/XMLSchema#string">Rpn1</bp:NAME>
  <bp:XREF rdf:resource="#EntrezGene_103963" />
</bp:rna>
<bp:sequenceParticipant rdf:ID="gs_sp_593809">
  <bp:PHYSICAL-ENTITY rdf:resource="#gs_m_593809" />
</bp:sequenceParticipant>
<bp:unificationXref rdf:ID="EntrezGene_103963">
  <bp:DB rdf:datatype="http://www.w3.org/2001/XMLSchema#string">Entrez Gene</bp:DB>
  <bp:ID rdf:datatype="http://www.w3.org/2001/XMLSchema#string">103963</bp:ID>
</bp:unificationXref>
<bp:rna rdf:ID="gs_m_594508">
  <bp:ORGANISM rdf:resource="#Mus_musculus"/>
   <bp:NAME rdf:datatype="http://www.w3.org/2001/XMLSchema#string">Ces3</bp:NAME>
  <bp:XREF rdf:resource="#EntrezGene_104158" />
</bp:rna>
<bp:sequenceParticipant rdf:ID="gs_sp_594508">
  <bp:PHYSICAL-ENTITY rdf:resource="#gs_m_594508" />
</bp:sequenceParticipant>
<bp:unificationXref rdf:ID="EntrezGene_104158">
  <bp:DB rdf:datatype="http://www.w3.org/2001/XMLSchema#string">Entrez Gene</bp:DB>
  <bp:ID rdf:datatype="http://www.w3.org/2001/XMLSchema#string">104158</bp:ID>
</bp:unificationXref>
<bp:protein rdf:ID="gs_m_594511">
  <bp:ORGANISM rdf:resource="#Mus_musculus"/>
  <bp:NAME rdf:datatype="http://www.w3.org/2001/XMLSchema#string">Ces3</bp:NAME>
  <bp:XREF rdf:resource="#EntrezGene_104158" />
</bp:protein>
<bp:sequenceParticipant rdf:ID="gs_sp_594511">
  <bp:PHYSICAL-ENTITY rdf:resource="#gs_m_594511" />
</bp:sequenceParticipant>
<bp:rna rdf:ID="gs_m_594574">
  <bp:ORGANISM rdf:resource="#Mus_musculus"/>
   <bp:NAME rdf:datatype="http://www.w3.org/2001/XMLSchema#string">Gldc</bp:NAME>
  <bp:XREF rdf:resource="#EntrezGene_104174" />
</bp:rna>
<bp:sequenceParticipant rdf:ID="gs_sp_594574">
  <bp:PHYSICAL-ENTITY rdf:resource="#gs_m_594574" />
</bp:sequenceParticipant>
<bp:unificationXref rdf:ID="EntrezGene_104174">
  <bp:DB rdf:datatype="http://www.w3.org/2001/XMLSchema#string">Entrez Gene</bp:DB>
  <bp:ID rdf:datatype="http://www.w3.org/2001/XMLSchema#string">104174</bp:ID>
</bp:unificationXref>
<bp:rna rdf:ID="gs_m_600278">
  <bp:ORGANISM rdf:resource="#Mus_musculus"/>
   <bp:NAME rdf:datatype="http://www.w3.org/2001/XMLSchema#string">Cth</bp:NAME>
  <bp:XREF rdf:resource="#EntrezGene_107869" />
</bp:rna>
<bp:sequenceParticipant rdf:ID="gs_sp_600278">
  <bp:PHYSICAL-ENTITY rdf:resource="#gs_m_600278" />
</bp:sequenceParticipant>
<bp:unificationXref rdf:ID="EntrezGene_107869">
  <bp:DB rdf:datatype="http://www.w3.org/2001/XMLSchema#string">Entrez Gene</bp:DB>
  <bp:ID rdf:datatype="http://www.w3.org/2001/XMLSchema#string">107869</bp:ID>
</bp:unificationXref>
<bp:rna rdf:ID="gs_m_602418">
  <bp:ORGANISM rdf:resource="#Mus_musculus"/>
   <bp:NAME rdf:datatype="http://www.w3.org/2001/XMLSchema#string">2410014A08Rik</bp:NAME>
  <bp:XREF rdf:resource="#EntrezGene_109154" />
</bp:rna>
<bp:sequenceParticipant rdf:ID="gs_sp_602418">
  <bp:PHYSICAL-ENTITY rdf:resource="#gs_m_602418" />
</bp:sequenceParticipant>
<bp:unificationXref rdf:ID="EntrezGene_109154">
  <bp:DB rdf:datatype="http://www.w3.org/2001/XMLSchema#string">Entrez Gene</bp:DB>
  <bp:ID rdf:datatype="http://www.w3.org/2001/XMLSchema#string">109154</bp:ID>
</bp:unificationXref>
<bp:rna rdf:ID="gs_m_604177">
  <bp:ORGANISM rdf:resource="#Mus_musculus"/>
   <bp:NAME rdf:datatype="http://www.w3.org/2001/XMLSchema#string">Asl</bp:NAME>
  <bp:XREF rdf:resource="#EntrezGene_109900" />
</bp:rna>
<bp:sequenceParticipant rdf:ID="gs_sp_604177">
  <bp:PHYSICAL-ENTITY rdf:resource="#gs_m_604177" />
</bp:sequenceParticipant>
<bp:unificationXref rdf:ID="EntrezGene_109900">
  <bp:DB rdf:datatype="http://www.w3.org/2001/XMLSchema#string">Entrez Gene</bp:DB>
  <bp:ID rdf:datatype="http://www.w3.org/2001/XMLSchema#string">109900</bp:ID>
</bp:unificationXref>
<bp:rna rdf:ID="gs_m_605082">
  <bp:ORGANISM rdf:resource="#Mus_musculus"/>
   <bp:NAME rdf:datatype="http://www.w3.org/2001/XMLSchema#string">Slc35b1</bp:NAME>
  <bp:XREF rdf:resource="#EntrezGene_110172" />
</bp:rna>
<bp:sequenceParticipant rdf:ID="gs_sp_605082">
  <bp:PHYSICAL-ENTITY rdf:resource="#gs_m_605082" />
</bp:sequenceParticipant>
<bp:unificationXref rdf:ID="EntrezGene_110172">
  <bp:DB rdf:datatype="http://www.w3.org/2001/XMLSchema#string">Entrez Gene</bp:DB>
  <bp:ID rdf:datatype="http://www.w3.org/2001/XMLSchema#string">110172</bp:ID>
</bp:unificationXref>
<bp:rna rdf:ID="gs_m_605963">
  <bp:ORGANISM rdf:resource="#Mus_musculus"/>
   <bp:NAME rdf:datatype="http://www.w3.org/2001/XMLSchema#string">Acat1</bp:NAME>
  <bp:XREF rdf:resource="#EntrezGene_110446" />
</bp:rna>
<bp:sequenceParticipant rdf:ID="gs_sp_605963">
  <bp:PHYSICAL-ENTITY rdf:resource="#gs_m_605963" />
</bp:sequenceParticipant>
<bp:unificationXref rdf:ID="EntrezGene_110446">
  <bp:DB rdf:datatype="http://www.w3.org/2001/XMLSchema#string">Entrez Gene</bp:DB>
  <bp:ID rdf:datatype="http://www.w3.org/2001/XMLSchema#string">110446</bp:ID>
</bp:unificationXref>
<bp:rna rdf:ID="gs_m_607703">
  <bp:ORGANISM rdf:resource="#Mus_musculus"/>
   <bp:NAME rdf:datatype="http://www.w3.org/2001/XMLSchema#string">Egln3</bp:NAME>
  <bp:XREF rdf:resource="#EntrezGene_112407" />
</bp:rna>
<bp:sequenceParticipant rdf:ID="gs_sp_607703">
  <bp:PHYSICAL-ENTITY rdf:resource="#gs_m_607703" />
</bp:sequenceParticipant>
<bp:unificationXref rdf:ID="EntrezGene_112407">
  <bp:DB rdf:datatype="http://www.w3.org/2001/XMLSchema#string">Entrez Gene</bp:DB>
  <bp:ID rdf:datatype="http://www.w3.org/2001/XMLSchema#string">112407</bp:ID>
</bp:unificationXref>
<bp:rna rdf:ID="gs_m_608415">
  <bp:ORGANISM rdf:resource="#Mus_musculus"/>
   <bp:NAME rdf:datatype="http://www.w3.org/2001/XMLSchema#string">Acaa1a</bp:NAME>
  <bp:XREF rdf:resource="#EntrezGene_113868" />
</bp:rna>
<bp:sequenceParticipant rdf:ID="gs_sp_608415">
  <bp:PHYSICAL-ENTITY rdf:resource="#gs_m_608415" />
</bp:sequenceParticipant>
<bp:unificationXref rdf:ID="EntrezGene_113868">
  <bp:DB rdf:datatype="http://www.w3.org/2001/XMLSchema#string">Entrez Gene</bp:DB>
  <bp:ID rdf:datatype="http://www.w3.org/2001/XMLSchema#string">113868</bp:ID>
</bp:unificationXref>
<bp:rna rdf:ID="gs_m_610073">
  <bp:ORGANISM rdf:resource="#Mus_musculus"/>
   <bp:NAME rdf:datatype="http://www.w3.org/2001/XMLSchema#string">d17b11</bp:NAME>
  <bp:XREF rdf:resource="#EntrezGene_114664" />
</bp:rna>
<bp:sequenceParticipant rdf:ID="gs_sp_610073">
  <bp:PHYSICAL-ENTITY rdf:resource="#gs_m_610073" />
</bp:sequenceParticipant>
<bp:unificationXref rdf:ID="EntrezGene_114664">
  <bp:DB rdf:datatype="http://www.w3.org/2001/XMLSchema#string">Entrez Gene</bp:DB>
  <bp:ID rdf:datatype="http://www.w3.org/2001/XMLSchema#string">114664</bp:ID>
</bp:unificationXref>
<bp:rna rdf:ID="gs_m_612986">
  <bp:ORGANISM rdf:resource="#Mus_musculus"/>
   <bp:NAME rdf:datatype="http://www.w3.org/2001/XMLSchema#string">Slc19a2</bp:NAME>
  <bp:XREF rdf:resource="#EntrezGene_116914" />
</bp:rna>
<bp:sequenceParticipant rdf:ID="gs_sp_612986">
  <bp:PHYSICAL-ENTITY rdf:resource="#gs_m_612986" />
</bp:sequenceParticipant>
<bp:unificationXref rdf:ID="EntrezGene_116914">
  <bp:DB rdf:datatype="http://www.w3.org/2001/XMLSchema#string">Entrez Gene</bp:DB>
  <bp:ID rdf:datatype="http://www.w3.org/2001/XMLSchema#string">116914</bp:ID>
</bp:unificationXref>
<bp:rna rdf:ID="gs_m_628567">
  <bp:ORGANISM rdf:resource="#Mus_musculus"/>
   <bp:NAME rdf:datatype="http://www.w3.org/2001/XMLSchema#string">Pfkfb3</bp:NAME>
  <bp:XREF rdf:resource="#EntrezGene_170768" />
</bp:rna>
<bp:sequenceParticipant rdf:ID="gs_sp_628567">
  <bp:PHYSICAL-ENTITY rdf:resource="#gs_m_628567" />
</bp:sequenceParticipant>
<bp:unificationXref rdf:ID="EntrezGene_170768">
  <bp:DB rdf:datatype="http://www.w3.org/2001/XMLSchema#string">Entrez Gene</bp:DB>
  <bp:ID rdf:datatype="http://www.w3.org/2001/XMLSchema#string">170768</bp:ID>
</bp:unificationXref>
<bp:rna rdf:ID="gs_m_628575">
  <bp:ORGANISM rdf:resource="#Mus_musculus"/>
   <bp:NAME rdf:datatype="http://www.w3.org/2001/XMLSchema#string">Bbc3</bp:NAME>
  <bp:XREF rdf:resource="#EntrezGene_170770" />
</bp:rna>
<bp:sequenceParticipant rdf:ID="gs_sp_628575">
  <bp:PHYSICAL-ENTITY rdf:resource="#gs_m_628575" />
</bp:sequenceParticipant>
<bp:unificationXref rdf:ID="EntrezGene_170770">
  <bp:DB rdf:datatype="http://www.w3.org/2001/XMLSchema#string">Entrez Gene</bp:DB>
  <bp:ID rdf:datatype="http://www.w3.org/2001/XMLSchema#string">170770</bp:ID>
</bp:unificationXref>
<bp:rna rdf:ID="gs_m_628635">
  <bp:ORGANISM rdf:resource="#Mus_musculus"/>
   <bp:NAME rdf:datatype="http://www.w3.org/2001/XMLSchema#string">Acot8</bp:NAME>
  <bp:XREF rdf:resource="#EntrezGene_170789" />
</bp:rna>
<bp:sequenceParticipant rdf:ID="gs_sp_628635">
  <bp:PHYSICAL-ENTITY rdf:resource="#gs_m_628635" />
</bp:sequenceParticipant>
<bp:unificationXref rdf:ID="EntrezGene_170789">
  <bp:DB rdf:datatype="http://www.w3.org/2001/XMLSchema#string">Entrez Gene</bp:DB>
  <bp:ID rdf:datatype="http://www.w3.org/2001/XMLSchema#string">170789</bp:ID>
</bp:unificationXref>
<bp:rna rdf:ID="gs_m_630208">
  <bp:ORGANISM rdf:resource="#Mus_musculus"/>
   <bp:NAME rdf:datatype="http://www.w3.org/2001/XMLSchema#string">Acot2</bp:NAME>
  <bp:XREF rdf:resource="#EntrezGene_171210" />
</bp:rna>
<bp:sequenceParticipant rdf:ID="gs_sp_630208">
  <bp:PHYSICAL-ENTITY rdf:resource="#gs_m_630208" />
</bp:sequenceParticipant>
<bp:unificationXref rdf:ID="EntrezGene_171210">
  <bp:DB rdf:datatype="http://www.w3.org/2001/XMLSchema#string">Entrez Gene</bp:DB>
  <bp:ID rdf:datatype="http://www.w3.org/2001/XMLSchema#string">171210</bp:ID>
</bp:unificationXref>
<bp:rna rdf:ID="gs_m_636125">
  <bp:ORGANISM rdf:resource="#Mus_musculus"/>
   <bp:NAME rdf:datatype="http://www.w3.org/2001/XMLSchema#string">Akr1d1</bp:NAME>
  <bp:XREF rdf:resource="#EntrezGene_208665" />
</bp:rna>
<bp:sequenceParticipant rdf:ID="gs_sp_636125">
  <bp:PHYSICAL-ENTITY rdf:resource="#gs_m_636125" />
</bp:sequenceParticipant>
<bp:unificationXref rdf:ID="EntrezGene_208665">
  <bp:DB rdf:datatype="http://www.w3.org/2001/XMLSchema#string">Entrez Gene</bp:DB>
  <bp:ID rdf:datatype="http://www.w3.org/2001/XMLSchema#string">208665</bp:ID>
</bp:unificationXref>
<bp:rna rdf:ID="gs_m_639606">
  <bp:ORGANISM rdf:resource="#Mus_musculus"/>
   <bp:NAME rdf:datatype="http://www.w3.org/2001/XMLSchema#string">Tmem120a</bp:NAME>
  <bp:XREF rdf:resource="#EntrezGene_215210" />
</bp:rna>
<bp:sequenceParticipant rdf:ID="gs_sp_639606">
  <bp:PHYSICAL-ENTITY rdf:resource="#gs_m_639606" />
</bp:sequenceParticipant>
<bp:unificationXref rdf:ID="EntrezGene_215210">
  <bp:DB rdf:datatype="http://www.w3.org/2001/XMLSchema#string">Entrez Gene</bp:DB>
  <bp:ID rdf:datatype="http://www.w3.org/2001/XMLSchema#string">215210</bp:ID>
</bp:unificationXref>
<bp:rna rdf:ID="gs_m_640423">
  <bp:ORGANISM rdf:resource="#Mus_musculus"/>
   <bp:NAME rdf:datatype="http://www.w3.org/2001/XMLSchema#string">Gls2</bp:NAME>
  <bp:XREF rdf:resource="#EntrezGene_216456" />
</bp:rna>
<bp:sequenceParticipant rdf:ID="gs_sp_640423">
  <bp:PHYSICAL-ENTITY rdf:resource="#gs_m_640423" />
</bp:sequenceParticipant>
<bp:unificationXref rdf:ID="EntrezGene_216456">
  <bp:DB rdf:datatype="http://www.w3.org/2001/XMLSchema#string">Entrez Gene</bp:DB>
  <bp:ID rdf:datatype="http://www.w3.org/2001/XMLSchema#string">216456</bp:ID>
</bp:unificationXref>
<bp:rna rdf:ID="gs_m_640475">
  <bp:ORGANISM rdf:resource="#Mus_musculus"/>
   <bp:NAME rdf:datatype="http://www.w3.org/2001/XMLSchema#string">1110067D22Rik</bp:NAME>
  <bp:XREF rdf:resource="#EntrezGene_216551" />
</bp:rna>
<bp:sequenceParticipant rdf:ID="gs_sp_640475">
  <bp:PHYSICAL-ENTITY rdf:resource="#gs_m_640475" />
</bp:sequenceParticipant>
<bp:unificationXref rdf:ID="EntrezGene_216551">
  <bp:DB rdf:datatype="http://www.w3.org/2001/XMLSchema#string">Entrez Gene</bp:DB>
  <bp:ID rdf:datatype="http://www.w3.org/2001/XMLSchema#string">216551</bp:ID>
</bp:unificationXref>
<bp:rna rdf:ID="gs_m_642115">
  <bp:ORGANISM rdf:resource="#Mus_musculus"/>
   <bp:NAME rdf:datatype="http://www.w3.org/2001/XMLSchema#string">Paip1</bp:NAME>
  <bp:XREF rdf:resource="#EntrezGene_218693" />
</bp:rna>
<bp:sequenceParticipant rdf:ID="gs_sp_642115">
  <bp:PHYSICAL-ENTITY rdf:resource="#gs_m_642115" />
</bp:sequenceParticipant>
<bp:unificationXref rdf:ID="EntrezGene_218693">
  <bp:DB rdf:datatype="http://www.w3.org/2001/XMLSchema#string">Entrez Gene</bp:DB>
  <bp:ID rdf:datatype="http://www.w3.org/2001/XMLSchema#string">218693</bp:ID>
</bp:unificationXref>
<bp:rna rdf:ID="gs_m_645002">
  <bp:ORGANISM rdf:resource="#Mus_musculus"/>
   <bp:NAME rdf:datatype="http://www.w3.org/2001/XMLSchema#string">Zdhhc14</bp:NAME>
  <bp:XREF rdf:resource="#EntrezGene_224454" />
</bp:rna>
<bp:sequenceParticipant rdf:ID="gs_sp_645002">
  <bp:PHYSICAL-ENTITY rdf:resource="#gs_m_645002" />
</bp:sequenceParticipant>
<bp:unificationXref rdf:ID="EntrezGene_224454">
  <bp:DB rdf:datatype="http://www.w3.org/2001/XMLSchema#string">Entrez Gene</bp:DB>
  <bp:ID rdf:datatype="http://www.w3.org/2001/XMLSchema#string">224454</bp:ID>
</bp:unificationXref>
<bp:rna rdf:ID="gs_m_645482">
  <bp:ORGANISM rdf:resource="#Mus_musculus"/>
   <bp:NAME rdf:datatype="http://www.w3.org/2001/XMLSchema#string">Fez2</bp:NAME>
  <bp:XREF rdf:resource="#EntrezGene_225020" />
</bp:rna>
<bp:sequenceParticipant rdf:ID="gs_sp_645482">
  <bp:PHYSICAL-ENTITY rdf:resource="#gs_m_645482" />
</bp:sequenceParticipant>
<bp:unificationXref rdf:ID="EntrezGene_225020">
  <bp:DB rdf:datatype="http://www.w3.org/2001/XMLSchema#string">Entrez Gene</bp:DB>
  <bp:ID rdf:datatype="http://www.w3.org/2001/XMLSchema#string">225020</bp:ID>
</bp:unificationXref>
<bp:rna rdf:ID="gs_m_646917">
  <bp:ORGANISM rdf:resource="#Mus_musculus"/>
   <bp:NAME rdf:datatype="http://www.w3.org/2001/XMLSchema#string">Cps1</bp:NAME>
  <bp:XREF rdf:resource="#EntrezGene_227231" />
</bp:rna>
<bp:sequenceParticipant rdf:ID="gs_sp_646917">
  <bp:PHYSICAL-ENTITY rdf:resource="#gs_m_646917" />
</bp:sequenceParticipant>
<bp:unificationXref rdf:ID="EntrezGene_227231">
  <bp:DB rdf:datatype="http://www.w3.org/2001/XMLSchema#string">Entrez Gene</bp:DB>
  <bp:ID rdf:datatype="http://www.w3.org/2001/XMLSchema#string">227231</bp:ID>
</bp:unificationXref>
<bp:rna rdf:ID="gs_m_650437">
  <bp:ORGANISM rdf:resource="#Mus_musculus"/>
   <bp:NAME rdf:datatype="http://www.w3.org/2001/XMLSchema#string">Mat2a</bp:NAME>
  <bp:XREF rdf:resource="#EntrezGene_232087" />
</bp:rna>
<bp:sequenceParticipant rdf:ID="gs_sp_650437">
  <bp:PHYSICAL-ENTITY rdf:resource="#gs_m_650437" />
</bp:sequenceParticipant>
<bp:unificationXref rdf:ID="EntrezGene_232087">
  <bp:DB rdf:datatype="http://www.w3.org/2001/XMLSchema#string">Entrez Gene</bp:DB>
  <bp:ID rdf:datatype="http://www.w3.org/2001/XMLSchema#string">232087</bp:ID>
</bp:unificationXref>
<bp:rna rdf:ID="gs_m_652321">
  <bp:ORGANISM rdf:resource="#Mus_musculus"/>
   <bp:NAME rdf:datatype="http://www.w3.org/2001/XMLSchema#string">AU018778</bp:NAME>
  <bp:XREF rdf:resource="#EntrezGene_234564" />
</bp:rna>
<bp:sequenceParticipant rdf:ID="gs_sp_652321">
  <bp:PHYSICAL-ENTITY rdf:resource="#gs_m_652321" />
</bp:sequenceParticipant>
<bp:unificationXref rdf:ID="EntrezGene_234564">
  <bp:DB rdf:datatype="http://www.w3.org/2001/XMLSchema#string">Entrez Gene</bp:DB>
  <bp:ID rdf:datatype="http://www.w3.org/2001/XMLSchema#string">234564</bp:ID>
</bp:unificationXref>
<bp:rna rdf:ID="gs_m_653271">
  <bp:ORGANISM rdf:resource="#Mus_musculus"/>
   <bp:NAME rdf:datatype="http://www.w3.org/2001/XMLSchema#string">Acaa1b</bp:NAME>
  <bp:XREF rdf:resource="#EntrezGene_235674" />
</bp:rna>
<bp:sequenceParticipant rdf:ID="gs_sp_653271">
  <bp:PHYSICAL-ENTITY rdf:resource="#gs_m_653271" />
</bp:sequenceParticipant>
<bp:unificationXref rdf:ID="EntrezGene_235674">
  <bp:DB rdf:datatype="http://www.w3.org/2001/XMLSchema#string">Entrez Gene</bp:DB>
  <bp:ID rdf:datatype="http://www.w3.org/2001/XMLSchema#string">235674</bp:ID>
</bp:unificationXref>
<bp:rna rdf:ID="gs_m_732115">
  <bp:ORGANISM rdf:resource="#Mus_musculus"/>
   <bp:NAME rdf:datatype="http://www.w3.org/2001/XMLSchema#string">Slc5a6</bp:NAME>
  <bp:XREF rdf:resource="#EntrezGene_330064" />
</bp:rna>
<bp:sequenceParticipant rdf:ID="gs_sp_732115">
  <bp:PHYSICAL-ENTITY rdf:resource="#gs_m_732115" />
</bp:sequenceParticipant>
<bp:unificationXref rdf:ID="EntrezGene_330064">
  <bp:DB rdf:datatype="http://www.w3.org/2001/XMLSchema#string">Entrez Gene</bp:DB>
  <bp:ID rdf:datatype="http://www.w3.org/2001/XMLSchema#string">330064</bp:ID>
</bp:unificationXref>
<bp:rna rdf:ID="gs_m_734595">
  <bp:ORGANISM rdf:resource="#Mus_musculus"/>
   <bp:NAME rdf:datatype="http://www.w3.org/2001/XMLSchema#string">Morc3</bp:NAME>
  <bp:XREF rdf:resource="#EntrezGene_338467" />
</bp:rna>
<bp:sequenceParticipant rdf:ID="gs_sp_734595">
  <bp:PHYSICAL-ENTITY rdf:resource="#gs_m_734595" />
</bp:sequenceParticipant>
<bp:unificationXref rdf:ID="EntrezGene_338467">
  <bp:DB rdf:datatype="http://www.w3.org/2001/XMLSchema#string">Entrez Gene</bp:DB>
  <bp:ID rdf:datatype="http://www.w3.org/2001/XMLSchema#string">338467</bp:ID>
</bp:unificationXref>
<bp:rna rdf:ID="gs_m_785730">
  <bp:ORGANISM rdf:resource="#Mus_musculus"/>
   <bp:NAME rdf:datatype="http://www.w3.org/2001/XMLSchema#string">4933429D07Rik</bp:NAME>
  <bp:XREF rdf:resource="#EntrezGene_399624" />
</bp:rna>
<bp:sequenceParticipant rdf:ID="gs_sp_785730">
  <bp:PHYSICAL-ENTITY rdf:resource="#gs_m_785730" />
</bp:sequenceParticipant>
<bp:unificationXref rdf:ID="EntrezGene_399624">
  <bp:DB rdf:datatype="http://www.w3.org/2001/XMLSchema#string">Entrez Gene</bp:DB>
  <bp:ID rdf:datatype="http://www.w3.org/2001/XMLSchema#string">399624</bp:ID>
</bp:unificationXref>
<bp:protein rdf:ID="gs_m_862356">
  <bp:ORGANISM rdf:resource="#Mus_musculus"/>
  <bp:NAME rdf:datatype="http://www.w3.org/2001/XMLSchema#string">taof(NFKB Complex)</bp:NAME>
  <bp:XREF rdf:resource="#gs_862356" />
</bp:protein>
<bp:sequenceParticipant rdf:ID="gs_sp_862356">
  <bp:PHYSICAL-ENTITY rdf:resource="#gs_m_862356" />
</bp:sequenceParticipant>
<bp:unificationXref rdf:ID="gs_862356">
  <bp:DB rdf:datatype="http://www.w3.org/2001/XMLSchema#string">Genstruct</bp:DB>
  <bp:ID rdf:datatype="http://www.w3.org/2001/XMLSchema#string">gs_862356</bp:ID>
</bp:unificationXref>
<bp:protein rdf:ID="gs_m_862724">
  <bp:ORGANISM rdf:resource="#Mus_musculus"/>
  <bp:NAME rdf:datatype="http://www.w3.org/2001/XMLSchema#string">taof(Pparg)</bp:NAME>
  <bp:XREF rdf:resource="#EntrezGene_19016" />
</bp:protein>
<bp:sequenceParticipant rdf:ID="gs_sp_862724">
  <bp:PHYSICAL-ENTITY rdf:resource="#gs_m_862724" />
</bp:sequenceParticipant>
<bp:unificationXref rdf:ID="EntrezGene_19016">
  <bp:DB rdf:datatype="http://www.w3.org/2001/XMLSchema#string">Entrez Gene</bp:DB>
  <bp:ID rdf:datatype="http://www.w3.org/2001/XMLSchema#string">19016</bp:ID>
</bp:unificationXref>
<bp:protein rdf:ID="gs_m_863915">
  <bp:ORGANISM rdf:resource="#Mus_musculus"/>
  <bp:NAME rdf:datatype="http://www.w3.org/2001/XMLSchema#string">taof(Nr3c1)</bp:NAME>
  <bp:XREF rdf:resource="#EntrezGene_14815" />
</bp:protein>
<bp:sequenceParticipant rdf:ID="gs_sp_863915">
  <bp:PHYSICAL-ENTITY rdf:resource="#gs_m_863915" />
</bp:sequenceParticipant>
<bp:unificationXref rdf:ID="EntrezGene_14815">
  <bp:DB rdf:datatype="http://www.w3.org/2001/XMLSchema#string">Entrez Gene</bp:DB>
  <bp:ID rdf:datatype="http://www.w3.org/2001/XMLSchema#string">14815</bp:ID>
</bp:unificationXref>
<bp:protein rdf:ID="gs_m_865749">
  <bp:ORGANISM rdf:resource="#Mus_musculus"/>
  <bp:NAME rdf:datatype="http://www.w3.org/2001/XMLSchema#string">taof(Stat3)</bp:NAME>
  <bp:XREF rdf:resource="#EntrezGene_20848" />
</bp:protein>
<bp:sequenceParticipant rdf:ID="gs_sp_865749">
  <bp:PHYSICAL-ENTITY rdf:resource="#gs_m_865749" />
</bp:sequenceParticipant>
<bp:unificationXref rdf:ID="EntrezGene_20848">
  <bp:DB rdf:datatype="http://www.w3.org/2001/XMLSchema#string">Entrez Gene</bp:DB>
  <bp:ID rdf:datatype="http://www.w3.org/2001/XMLSchema#string">20848</bp:ID>
</bp:unificationXref>
<bp:protein rdf:ID="gs_m_867552">
  <bp:ORGANISM rdf:resource="#Mus_musculus"/>
  <bp:NAME rdf:datatype="http://www.w3.org/2001/XMLSchema#string">taof(Trp53)</bp:NAME>
  <bp:XREF rdf:resource="#EntrezGene_22059" />
</bp:protein>
<bp:sequenceParticipant rdf:ID="gs_sp_867552">
  <bp:PHYSICAL-ENTITY rdf:resource="#gs_m_867552" />
</bp:sequenceParticipant>
<bp:unificationXref rdf:ID="EntrezGene_22059">
  <bp:DB rdf:datatype="http://www.w3.org/2001/XMLSchema#string">Entrez Gene</bp:DB>
  <bp:ID rdf:datatype="http://www.w3.org/2001/XMLSchema#string">22059</bp:ID>
</bp:unificationXref>
<bp:protein rdf:ID="gs_m_870164">
  <bp:ORGANISM rdf:resource="#Mus_musculus"/>
  <bp:NAME rdf:datatype="http://www.w3.org/2001/XMLSchema#string">taof(Ppargc1a)</bp:NAME>
  <bp:XREF rdf:resource="#EntrezGene_19017" />
</bp:protein>
<bp:sequenceParticipant rdf:ID="gs_sp_870164">
  <bp:PHYSICAL-ENTITY rdf:resource="#gs_m_870164" />
</bp:sequenceParticipant>
<bp:unificationXref rdf:ID="EntrezGene_19017">
  <bp:DB rdf:datatype="http://www.w3.org/2001/XMLSchema#string">Entrez Gene</bp:DB>
  <bp:ID rdf:datatype="http://www.w3.org/2001/XMLSchema#string">19017</bp:ID>
</bp:unificationXref>
<bp:protein rdf:ID="gs_m_871101">
  <bp:ORGANISM rdf:resource="#Mus_musculus"/>
  <bp:NAME rdf:datatype="http://www.w3.org/2001/XMLSchema#string">taof(Ppara)</bp:NAME>
  <bp:XREF rdf:resource="#EntrezGene_19013" />
</bp:protein>
<bp:sequenceParticipant rdf:ID="gs_sp_871101">
  <bp:PHYSICAL-ENTITY rdf:resource="#gs_m_871101" />
</bp:sequenceParticipant>
<bp:unificationXref rdf:ID="EntrezGene_19013">
  <bp:DB rdf:datatype="http://www.w3.org/2001/XMLSchema#string">Entrez Gene</bp:DB>
  <bp:ID rdf:datatype="http://www.w3.org/2001/XMLSchema#string">19013</bp:ID>
</bp:unificationXref>
<bp:protein rdf:ID="gs_m_871116">
  <bp:ORGANISM rdf:resource="#Mus_musculus"/>
  <bp:NAME rdf:datatype="http://www.w3.org/2001/XMLSchema#string">kaof(AMP-activated protein kinase complex)</bp:NAME>
  <bp:XREF rdf:resource="#gs_871116" />
</bp:protein>
<bp:sequenceParticipant rdf:ID="gs_sp_871116">
  <bp:PHYSICAL-ENTITY rdf:resource="#gs_m_871116" />
</bp:sequenceParticipant>
<bp:unificationXref rdf:ID="gs_871116">
  <bp:DB rdf:datatype="http://www.w3.org/2001/XMLSchema#string">Genstruct</bp:DB>
  <bp:ID rdf:datatype="http://www.w3.org/2001/XMLSchema#string">gs_871116</bp:ID>
</bp:unificationXref>
<bp:protein rdf:ID="gs_m_871838">
  <bp:ORGANISM rdf:resource="#Mus_musculus"/>
  <bp:NAME rdf:datatype="http://www.w3.org/2001/XMLSchema#string">kaof(AKT family)</bp:NAME>
  <bp:XREF rdf:resource="#gs_871838" />
</bp:protein>
<bp:sequenceParticipant rdf:ID="gs_sp_871838">
  <bp:PHYSICAL-ENTITY rdf:resource="#gs_m_871838" />
</bp:sequenceParticipant>
<bp:unificationXref rdf:ID="gs_871838">
  <bp:DB rdf:datatype="http://www.w3.org/2001/XMLSchema#string">Genstruct</bp:DB>
  <bp:ID rdf:datatype="http://www.w3.org/2001/XMLSchema#string">gs_871838</bp:ID>
</bp:unificationXref>
<bp:protein rdf:ID="gs_m_875092">
  <bp:ORGANISM rdf:resource="#Mus_musculus"/>
  <bp:NAME rdf:datatype="http://www.w3.org/2001/XMLSchema#string">kaof(MAPK Family)</bp:NAME>
  <bp:XREF rdf:resource="#gs_875092" />
</bp:protein>
<bp:sequenceParticipant rdf:ID="gs_sp_875092">
  <bp:PHYSICAL-ENTITY rdf:resource="#gs_m_875092" />
</bp:sequenceParticipant>
<bp:unificationXref rdf:ID="gs_875092">
  <bp:DB rdf:datatype="http://www.w3.org/2001/XMLSchema#string">Genstruct</bp:DB>
  <bp:ID rdf:datatype="http://www.w3.org/2001/XMLSchema#string">gs_875092</bp:ID>
</bp:unificationXref>
<bp:protein rdf:ID="gs_m_875648">
  <bp:ORGANISM rdf:resource="#Mus_musculus"/>
  <bp:NAME rdf:datatype="http://www.w3.org/2001/XMLSchema#string">taof(Ppard)</bp:NAME>
  <bp:XREF rdf:resource="#EntrezGene_19015" />
</bp:protein>
<bp:sequenceParticipant rdf:ID="gs_sp_875648">
  <bp:PHYSICAL-ENTITY rdf:resource="#gs_m_875648" />
</bp:sequenceParticipant>
<bp:unificationXref rdf:ID="EntrezGene_19015">
  <bp:DB rdf:datatype="http://www.w3.org/2001/XMLSchema#string">Entrez Gene</bp:DB>
  <bp:ID rdf:datatype="http://www.w3.org/2001/XMLSchema#string">19015</bp:ID>
</bp:unificationXref>
<bp:protein rdf:ID="gs_m_952279">
  <bp:ORGANISM rdf:resource="#Mus_musculus"/>
  <bp:NAME rdf:datatype="http://www.w3.org/2001/XMLSchema#string">catof(Sirt1)</bp:NAME>
  <bp:XREF rdf:resource="#EntrezGene_93759" />
</bp:protein>
<bp:sequenceParticipant rdf:ID="gs_sp_952279">
  <bp:PHYSICAL-ENTITY rdf:resource="#gs_m_952279" />
</bp:sequenceParticipant>
<bp:protein rdf:ID="gs_m_954445">
  <bp:ORGANISM rdf:resource="#Mus_musculus"/>
  <bp:NAME rdf:datatype="http://www.w3.org/2001/XMLSchema#string">taof(Esrra)</bp:NAME>
  <bp:XREF rdf:resource="#EntrezGene_26379" />
</bp:protein>
<bp:sequenceParticipant rdf:ID="gs_sp_954445">
  <bp:PHYSICAL-ENTITY rdf:resource="#gs_m_954445" />
</bp:sequenceParticipant>
<bp:unificationXref rdf:ID="EntrezGene_26379">
  <bp:DB rdf:datatype="http://www.w3.org/2001/XMLSchema#string">Entrez Gene</bp:DB>
  <bp:ID rdf:datatype="http://www.w3.org/2001/XMLSchema#string">26379</bp:ID>
</bp:unificationXref>
<bp:interaction rdf:ID="gs_818918">
  <bp:PARTICIPANTS rdf:resource="#gs_sp_430847" />
  <bp:PARTICIPANTS rdf:resource="#gs_sp_443306" />
  <bp:XREF rdf:resource="#Pubmed_9696689" />
</bp:interaction>
<bp:interaction rdf:ID="gs_819628">
  <bp:PARTICIPANTS rdf:resource="#gs_sp_430847" />
  <bp:PARTICIPANTS rdf:resource="#gs_sp_429279" />
  <bp:XREF rdf:resource="#Pubmed_2121542" />
</bp:interaction>
<bp:interaction rdf:ID="gs_820588">
  <bp:PARTICIPANTS rdf:resource="#gs_sp_430847" />
  <bp:PARTICIPANTS rdf:resource="#gs_sp_424687" />
  <bp:XREF rdf:resource="#Pubmed_16472761" />
</bp:interaction>
<bp:interaction rdf:ID="gs_822166">
  <bp:PARTICIPANTS rdf:resource="#gs_sp_452970" />
  <bp:PARTICIPANTS rdf:resource="#gs_sp_429279" />
  <bp:XREF rdf:resource="#Pubmed_9756946" />
</bp:interaction>
<bp:interaction rdf:ID="gs_827355">
  <bp:PARTICIPANTS rdf:resource="#gs_sp_27247" />
  <bp:PARTICIPANTS rdf:resource="#gs_sp_429279" />
  <bp:XREF rdf:resource="#Pubmed_15162144" />
</bp:interaction>
<bp:interaction rdf:ID="gs_829844">
  <bp:PARTICIPANTS rdf:resource="#gs_sp_430847" />
  <bp:PARTICIPANTS rdf:resource="#gs_sp_441957" />
  <bp:XREF rdf:resource="#Pubmed_8655596" />
</bp:interaction>
<bp:interaction rdf:ID="gs_867509">
  <bp:PARTICIPANTS rdf:resource="#gs_sp_867552" />
  <bp:PARTICIPANTS rdf:resource="#gs_sp_628575" />
  <bp:XREF rdf:resource="#Pubmed_12427754" />
  <bp:XREF rdf:resource="#Pubmed_16990795" />
  <bp:XREF rdf:resource="#Pubmed_17118707" />
  <bp:XREF rdf:resource="#Pubmed_11402317" />
  <bp:XREF rdf:resource="#Pubmed_12559172" />
  <bp:XREF rdf:resource="#Pubmed_14561771" />
  <bp:XREF rdf:resource="#Pubmed_15087501" />
  <bp:XREF rdf:resource="#Pubmed_16530485" />
  <bp:XREF rdf:resource="#Pubmed_17024184" />
  <bp:XREF rdf:resource="#Pubmed_12209154" />
  <bp:XREF rdf:resource="#Pubmed_15082313" />
</bp:interaction>
<bp:interaction rdf:ID="gs_867519">
  <bp:PARTICIPANTS rdf:resource="#gs_sp_867552" />
  <bp:PARTICIPANTS rdf:resource="#gs_sp_440687" />
  <bp:XREF rdf:resource="#Pubmed_11402317" />
</bp:interaction>
<bp:interaction rdf:ID="gs_867524">
  <bp:PARTICIPANTS rdf:resource="#gs_sp_867552" />
  <bp:PARTICIPANTS rdf:resource="#gs_sp_423545" />
  <bp:XREF rdf:resource="#Pubmed_11402317" />
</bp:interaction>
<bp:interaction rdf:ID="gs_867561">
  <bp:PARTICIPANTS rdf:resource="#gs_sp_867552" />
  <bp:PARTICIPANTS rdf:resource="#gs_sp_538932" />
  <bp:XREF rdf:resource="#Pubmed_11402317" />
</bp:interaction>
<bp:interaction rdf:ID="gs_869643">
  <bp:PARTICIPANTS rdf:resource="#gs_sp_862724" />
  <bp:PARTICIPANTS rdf:resource="#gs_sp_449373" />
  <bp:XREF rdf:resource="#Pubmed_10194465" />
  <bp:XREF rdf:resource="#Pubmed_11742412" />
  <bp:XREF rdf:resource="#Pubmed_11239409" />
  <bp:XREF rdf:resource="#Pubmed_11849969" />
</bp:interaction>
<bp:interaction rdf:ID="gs_872209">
  <bp:PARTICIPANTS rdf:resource="#gs_sp_871101" />
  <bp:PARTICIPANTS rdf:resource="#gs_sp_428549" />
  <bp:XREF rdf:resource="#Pubmed_15262994" />
  <bp:XREF rdf:resource="#Pubmed_16945951" />
</bp:interaction>
<bp:interaction rdf:ID="gs_872221">
  <bp:PARTICIPANTS rdf:resource="#gs_sp_871101" />
  <bp:PARTICIPANTS rdf:resource="#gs_sp_426993" />
  <bp:XREF rdf:resource="#Pubmed_15262994" />
  <bp:XREF rdf:resource="#Pubmed_12771043" />
  <bp:XREF rdf:resource="#Pubmed_11551940" />
  <bp:XREF rdf:resource="#Pubmed_16511610" />
</bp:interaction>
<bp:interaction rdf:ID="gs_872229">
  <bp:PARTICIPANTS rdf:resource="#gs_sp_871101" />
  <bp:PARTICIPANTS rdf:resource="#gs_sp_504196" />
  <bp:XREF rdf:resource="#Pubmed_15262994" />
  <bp:XREF rdf:resource="#Pubmed_16945951" />
</bp:interaction>
<bp:interaction rdf:ID="gs_872234">
  <bp:PARTICIPANTS rdf:resource="#gs_sp_871101" />
  <bp:PARTICIPANTS rdf:resource="#gs_sp_630208" />
  <bp:XREF rdf:resource="#Pubmed_15262994" />
  <bp:XREF rdf:resource="#Pubmed_15226431" />
  <bp:XREF rdf:resource="#Pubmed_16985257" />
</bp:interaction>
<bp:interaction rdf:ID="gs_872293">
  <bp:PARTICIPANTS rdf:resource="#gs_sp_871101" />
  <bp:PARTICIPANTS rdf:resource="#gs_sp_9078" />
  <bp:XREF rdf:resource="#Pubmed_15294043" />
</bp:interaction>
<bp:interaction rdf:ID="gs_874303">
  <bp:PARTICIPANTS rdf:resource="#gs_sp_844485" />
  <bp:PARTICIPANTS rdf:resource="#gs_sp_500229" />
  <bp:XREF rdf:resource="#Pubmed_14766217" />
  <bp:XREF rdf:resource="#Pubmed_10843682" />
</bp:interaction>
<bp:interaction rdf:ID="gs_875730">
  <bp:PARTICIPANTS rdf:resource="#gs_sp_452970" />
  <bp:PARTICIPANTS rdf:resource="#gs_sp_423545" />
  <bp:XREF rdf:resource="#Pubmed_12401708" />
</bp:interaction>
<bp:interaction rdf:ID="gs_875733">
  <bp:PARTICIPANTS rdf:resource="#gs_sp_452970" />
  <bp:PARTICIPANTS rdf:resource="#gs_sp_426993" />
  <bp:XREF rdf:resource="#Pubmed_12401708" />
</bp:interaction>
<bp:interaction rdf:ID="gs_875791">
  <bp:PARTICIPANTS rdf:resource="#gs_sp_452970" />
  <bp:PARTICIPANTS rdf:resource="#gs_sp_423587" />
  <bp:XREF rdf:resource="#Pubmed_12401708" />
</bp:interaction>
<bp:interaction rdf:ID="gs_875973">
  <bp:PARTICIPANTS rdf:resource="#gs_sp_437062" />
  <bp:PARTICIPANTS rdf:resource="#gs_sp_450344" />
  <bp:XREF rdf:resource="#Pubmed_9525472" />
</bp:interaction>
<bp:interaction rdf:ID="gs_878855">
  <bp:PARTICIPANTS rdf:resource="#gs_sp_870164" />
  <bp:PARTICIPANTS rdf:resource="#gs_sp_423121" />
  <bp:XREF rdf:resource="#Pubmed_15100410" />
  <bp:XREF rdf:resource="#Pubmed_12651943" />
</bp:interaction>
<bp:interaction rdf:ID="gs_879751">
  <bp:PARTICIPANTS rdf:resource="#gs_sp_862356" />
  <bp:PARTICIPANTS rdf:resource="#gs_sp_443718" />
  <bp:XREF rdf:resource="#Pubmed_11978627" />
</bp:interaction>
<bp:interaction rdf:ID="gs_879771">
  <bp:PARTICIPANTS rdf:resource="#gs_sp_862356" />
  <bp:PARTICIPANTS rdf:resource="#gs_sp_431893" />
  <bp:XREF rdf:resource="#Pubmed_11978627" />
</bp:interaction>
<bp:interaction rdf:ID="gs_879797">
  <bp:PARTICIPANTS rdf:resource="#gs_sp_862356" />
  <bp:PARTICIPANTS rdf:resource="#gs_sp_472140" />
  <bp:XREF rdf:resource="#Pubmed_11978627" />
</bp:interaction>
<bp:interaction rdf:ID="gs_879877">
  <bp:PARTICIPANTS rdf:resource="#gs_sp_862356" />
  <bp:PARTICIPANTS rdf:resource="#gs_sp_472212" />
  <bp:XREF rdf:resource="#Pubmed_11978627" />
</bp:interaction>
<bp:interaction rdf:ID="gs_882474">
  <bp:PARTICIPANTS rdf:resource="#gs_sp_863915" />
  <bp:PARTICIPANTS rdf:resource="#gs_sp_604177" />
  <bp:XREF rdf:resource="#Pubmed_11097477" />
</bp:interaction>
<bp:interaction rdf:ID="gs_882593">
  <bp:PARTICIPANTS rdf:resource="#gs_sp_452970" />
  <bp:PARTICIPANTS rdf:resource="#gs_sp_489973" />
  <bp:XREF rdf:resource="#Pubmed_11893600" />
</bp:interaction>
<bp:interaction rdf:ID="gs_884874">
  <bp:PARTICIPANTS rdf:resource="#gs_sp_867552" />
  <bp:PARTICIPANTS rdf:resource="#gs_sp_489947" />
  <bp:XREF rdf:resource="#Pubmed_11402317" />
</bp:interaction>
<bp:interaction rdf:ID="gs_885343">
  <bp:PARTICIPANTS rdf:resource="#gs_sp_844329" />
  <bp:PARTICIPANTS rdf:resource="#gs_sp_630208" />
  <bp:XREF rdf:resource="#Pubmed_12692085" />
  <bp:XREF rdf:resource="#Pubmed_16882887" />
</bp:interaction>
<bp:interaction rdf:ID="gs_886528">
  <bp:PARTICIPANTS rdf:resource="#gs_sp_871101" />
  <bp:PARTICIPANTS rdf:resource="#gs_sp_487512" />
  <bp:XREF rdf:resource="#Pubmed_11474486" />
  <bp:XREF rdf:resource="#Pubmed_11798191" />
</bp:interaction>
<bp:interaction rdf:ID="gs_886640">
  <bp:PARTICIPANTS rdf:resource="#gs_sp_871101" />
  <bp:PARTICIPANTS rdf:resource="#gs_sp_547021" />
  <bp:XREF rdf:resource="#Pubmed_11369442" />
  <bp:XREF rdf:resource="#Pubmed_12127257" />
  <bp:XREF rdf:resource="#Pubmed_10098492" />
  <bp:XREF rdf:resource="#Pubmed_11581301" />
  <bp:XREF rdf:resource="#Pubmed_15226431" />
  <bp:XREF rdf:resource="#Pubmed_16945951" />
  <bp:XREF rdf:resource="#Pubmed_16985257" />
</bp:interaction>
<bp:interaction rdf:ID="gs_886694">
  <bp:PARTICIPANTS rdf:resource="#gs_sp_844329" />
  <bp:PARTICIPANTS rdf:resource="#gs_sp_426993" />
  <bp:XREF rdf:resource="#Pubmed_12403853" />
  <bp:XREF rdf:resource="#Pubmed_12842194" />
  <bp:XREF rdf:resource="#Pubmed_12409312" />
</bp:interaction>
<bp:interaction rdf:ID="gs_886698">
  <bp:PARTICIPANTS rdf:resource="#gs_sp_875648" />
  <bp:PARTICIPANTS rdf:resource="#gs_sp_423545" />
  <bp:XREF rdf:resource="#Pubmed_12705865" />
</bp:interaction>
<bp:interaction rdf:ID="gs_886701">
  <bp:PARTICIPANTS rdf:resource="#gs_sp_875648" />
  <bp:PARTICIPANTS rdf:resource="#gs_sp_431893" />
  <bp:XREF rdf:resource="#Pubmed_12705865" />
</bp:interaction>
<bp:interaction rdf:ID="gs_886705">
  <bp:PARTICIPANTS rdf:resource="#gs_sp_875648" />
  <bp:PARTICIPANTS rdf:resource="#gs_sp_423115" />
  <bp:XREF rdf:resource="#Pubmed_12705865" />
</bp:interaction>
<bp:interaction rdf:ID="gs_886707">
  <bp:PARTICIPANTS rdf:resource="#gs_sp_871101" />
  <bp:PARTICIPANTS rdf:resource="#gs_sp_431893" />
  <bp:XREF rdf:resource="#Pubmed_12705865" />
</bp:interaction>
<bp:interaction rdf:ID="gs_887830">
  <bp:PARTICIPANTS rdf:resource="#gs_sp_862724" />
  <bp:PARTICIPANTS rdf:resource="#gs_sp_423121" />
  <bp:XREF rdf:resource="#Pubmed_10098492" />
</bp:interaction>
<bp:interaction rdf:ID="gs_887834">
  <bp:PARTICIPANTS rdf:resource="#gs_sp_862724" />
  <bp:PARTICIPANTS rdf:resource="#gs_sp_547021" />
  <bp:XREF rdf:resource="#Pubmed_10098492" />
</bp:interaction>
<bp:interaction rdf:ID="gs_887843">
  <bp:PARTICIPANTS rdf:resource="#gs_sp_862724" />
  <bp:PARTICIPANTS rdf:resource="#gs_sp_435927" />
  <bp:XREF rdf:resource="#Pubmed_10098492" />
</bp:interaction>
<bp:interaction rdf:ID="gs_889563">
  <bp:PARTICIPANTS rdf:resource="#gs_sp_844329" />
  <bp:PARTICIPANTS rdf:resource="#gs_sp_428537" />
  <bp:XREF rdf:resource="#Pubmed_15039484" />
  <bp:XREF rdf:resource="#Pubmed_11546766" />
  <bp:XREF rdf:resource="#Pubmed_12419851" />
</bp:interaction>
<bp:interaction rdf:ID="gs_889716">
  <bp:PARTICIPANTS rdf:resource="#gs_sp_862724" />
  <bp:PARTICIPANTS rdf:resource="#gs_sp_431893" />
  <bp:XREF rdf:resource="#Pubmed_15217816" />
</bp:interaction>
<bp:interaction rdf:ID="gs_890696">
  <bp:PARTICIPANTS rdf:resource="#gs_sp_862724" />
  <bp:PARTICIPANTS rdf:resource="#gs_sp_423201" />
  <bp:XREF rdf:resource="#Pubmed_15217816" />
</bp:interaction>
<bp:interaction rdf:ID="gs_890704">
  <bp:PARTICIPANTS rdf:resource="#gs_sp_871101" />
  <bp:PARTICIPANTS rdf:resource="#gs_sp_608415" />
  <bp:XREF rdf:resource="#Pubmed_15226431" />
</bp:interaction>
<bp:interaction rdf:ID="gs_890705">
  <bp:PARTICIPANTS rdf:resource="#gs_sp_875648" />
  <bp:PARTICIPANTS rdf:resource="#gs_sp_608415" />
</bp:interaction>
<bp:interaction rdf:ID="gs_890706">
  <bp:PARTICIPANTS rdf:resource="#gs_sp_862724" />
  <bp:PARTICIPANTS rdf:resource="#gs_sp_608415" />
  <bp:XREF rdf:resource="#Pubmed_12401792" />
  <bp:XREF rdf:resource="#Pubmed_15217816" />
</bp:interaction>
<bp:interaction rdf:ID="gs_892532">
  <bp:PARTICIPANTS rdf:resource="#gs_sp_452970" />
  <bp:PARTICIPANTS rdf:resource="#gs_sp_431485" />
  <bp:XREF rdf:resource="#Pubmed_12401708" />
</bp:interaction>
<bp:interaction rdf:ID="gs_892535">
  <bp:PARTICIPANTS rdf:resource="#gs_sp_452970" />
  <bp:PARTICIPANTS rdf:resource="#gs_sp_428537" />
  <bp:XREF rdf:resource="#Pubmed_12401708" />
</bp:interaction>
<bp:interaction rdf:ID="gs_892536">
  <bp:PARTICIPANTS rdf:resource="#gs_sp_452970" />
  <bp:PARTICIPANTS rdf:resource="#gs_sp_428549" />
  <bp:XREF rdf:resource="#Pubmed_12401708" />
</bp:interaction>
<bp:interaction rdf:ID="gs_892541">
  <bp:PARTICIPANTS rdf:resource="#gs_sp_452970" />
  <bp:PARTICIPANTS rdf:resource="#gs_sp_429662" />
  <bp:XREF rdf:resource="#Pubmed_12401708" />
</bp:interaction>
<bp:interaction rdf:ID="gs_892544">
  <bp:PARTICIPANTS rdf:resource="#gs_sp_452970" />
  <bp:PARTICIPANTS rdf:resource="#gs_sp_487512" />
  <bp:XREF rdf:resource="#Pubmed_12401708" />
</bp:interaction>
<bp:interaction rdf:ID="gs_892559">
  <bp:PARTICIPANTS rdf:resource="#gs_sp_452970" />
  <bp:PARTICIPANTS rdf:resource="#gs_sp_460868" />
  <bp:XREF rdf:resource="#Pubmed_12401708" />
</bp:interaction>
<bp:interaction rdf:ID="gs_895604">
  <bp:PARTICIPANTS rdf:resource="#gs_sp_862356" />
  <bp:PARTICIPANTS rdf:resource="#gs_sp_450344" />
  <bp:XREF rdf:resource="#Pubmed_10699758" />
  <bp:XREF rdf:resource="#Pubmed_16166634" />
</bp:interaction>
<bp:interaction rdf:ID="gs_901123">
  <bp:PARTICIPANTS rdf:resource="#gs_sp_871101" />
  <bp:PARTICIPANTS rdf:resource="#gs_sp_460868" />
  <bp:XREF rdf:resource="#Pubmed_11798191" />
  <bp:XREF rdf:resource="#Pubmed_11764000" />
  <bp:XREF rdf:resource="#Pubmed_11551940" />
</bp:interaction>
<bp:interaction rdf:ID="gs_904809">
  <bp:PARTICIPANTS rdf:resource="#gs_sp_430847" />
  <bp:PARTICIPANTS rdf:resource="#gs_sp_446293" />
  <bp:XREF rdf:resource="#Pubmed_9219917" />
</bp:interaction>
<bp:interaction rdf:ID="gs_904813">
  <bp:PARTICIPANTS rdf:resource="#gs_sp_437062" />
  <bp:PARTICIPANTS rdf:resource="#gs_sp_446293" />
  <bp:XREF rdf:resource="#Pubmed_9219917" />
</bp:interaction>
<bp:interaction rdf:ID="gs_908802">
  <bp:PARTICIPANTS rdf:resource="#gs_sp_452970" />
  <bp:PARTICIPANTS rdf:resource="#gs_sp_451546" />
  <bp:XREF rdf:resource="#Pubmed_16241860" />
  <bp:XREF rdf:resource="#Pubmed_12824007" />
</bp:interaction>
<bp:interaction rdf:ID="gs_911245">
  <bp:PARTICIPANTS rdf:resource="#gs_sp_452970" />
  <bp:PARTICIPANTS rdf:resource="#gs_sp_449545" />
  <bp:XREF rdf:resource="#Pubmed_12629211" />
  <bp:XREF rdf:resource="#Pubmed_11707432" />
</bp:interaction>
<bp:interaction rdf:ID="gs_915820">
  <bp:PARTICIPANTS rdf:resource="#gs_sp_867552" />
  <bp:PARTICIPANTS rdf:resource="#gs_sp_449373" />
  <bp:XREF rdf:resource="#Pubmed_10962554" />
</bp:interaction>
<bp:interaction rdf:ID="gs_917656">
  <bp:PARTICIPANTS rdf:resource="#gs_sp_863915" />
  <bp:PARTICIPANTS rdf:resource="#gs_sp_423121" />
  <bp:XREF rdf:resource="#Pubmed_8615829" />
</bp:interaction>
<bp:interaction rdf:ID="gs_925109">
  <bp:PARTICIPANTS rdf:resource="#gs_sp_867552" />
  <bp:PARTICIPANTS rdf:resource="#gs_sp_441535" />
  <bp:XREF rdf:resource="#Pubmed_10521394" />
</bp:interaction>
<bp:interaction rdf:ID="gs_927844">
  <bp:PARTICIPANTS rdf:resource="#gs_sp_452970" />
  <bp:PARTICIPANTS rdf:resource="#gs_sp_429285" />
  <bp:XREF rdf:resource="#Pubmed_10820145" />
</bp:interaction>
<bp:interaction rdf:ID="gs_930987">
  <bp:PARTICIPANTS rdf:resource="#gs_sp_430847" />
  <bp:PARTICIPANTS rdf:resource="#gs_sp_451134" />
  <bp:XREF rdf:resource="#Pubmed_12429742" />
</bp:interaction>
<bp:interaction rdf:ID="gs_932549">
  <bp:PARTICIPANTS rdf:resource="#gs_sp_430847" />
  <bp:PARTICIPANTS rdf:resource="#gs_sp_425079" />
  <bp:XREF rdf:resource="#Pubmed_7629193" />
</bp:interaction>
<bp:interaction rdf:ID="gs_936323">
  <bp:PARTICIPANTS rdf:resource="#gs_sp_452970" />
  <bp:PARTICIPANTS rdf:resource="#gs_sp_446293" />
  <bp:XREF rdf:resource="#Pubmed_10632899" />
</bp:interaction>
<bp:interaction rdf:ID="gs_941814">
  <bp:PARTICIPANTS rdf:resource="#gs_sp_863915" />
  <bp:PARTICIPANTS rdf:resource="#gs_sp_605963" />
  <bp:XREF rdf:resource="#Pubmed_15353128" />
</bp:interaction>
<bp:interaction rdf:ID="gs_942744">
  <bp:PARTICIPANTS rdf:resource="#gs_sp_452970" />
  <bp:PARTICIPANTS rdf:resource="#gs_sp_447272" />
  <bp:XREF rdf:resource="#Pubmed_15837794" />
</bp:interaction>
<bp:interaction rdf:ID="gs_942748">
  <bp:PARTICIPANTS rdf:resource="#gs_sp_452970" />
  <bp:PARTICIPANTS rdf:resource="#gs_sp_450344" />
  <bp:XREF rdf:resource="#Pubmed_15837794" />
</bp:interaction>
<bp:interaction rdf:ID="gs_942775">
  <bp:PARTICIPANTS rdf:resource="#gs_sp_452970" />
  <bp:PARTICIPANTS rdf:resource="#gs_sp_650437" />
  <bp:XREF rdf:resource="#Pubmed_15837794" />
</bp:interaction>
<bp:interaction rdf:ID="gs_942779">
  <bp:PARTICIPANTS rdf:resource="#gs_sp_452970" />
  <bp:PARTICIPANTS rdf:resource="#gs_sp_443718" />
  <bp:XREF rdf:resource="#Pubmed_15837794" />
</bp:interaction>
<bp:interaction rdf:ID="gs_942810">
  <bp:PARTICIPANTS rdf:resource="#gs_sp_452970" />
  <bp:PARTICIPANTS rdf:resource="#gs_sp_437655" />
  <bp:XREF rdf:resource="#Pubmed_11978627" />
  <bp:XREF rdf:resource="#Pubmed_15837794" />
</bp:interaction>
<bp:interaction rdf:ID="gs_942819">
  <bp:PARTICIPANTS rdf:resource="#gs_sp_452970" />
  <bp:PARTICIPANTS rdf:resource="#gs_sp_487506" />
  <bp:XREF rdf:resource="#Pubmed_15837794" />
</bp:interaction>
<bp:interaction rdf:ID="gs_942855">
  <bp:PARTICIPANTS rdf:resource="#gs_sp_452970" />
  <bp:PARTICIPANTS rdf:resource="#gs_sp_482153" />
  <bp:XREF rdf:resource="#Pubmed_15837794" />
</bp:interaction>
<bp:interaction rdf:ID="gs_942877">
  <bp:PARTICIPANTS rdf:resource="#gs_sp_452970" />
  <bp:PARTICIPANTS rdf:resource="#gs_sp_489315" />
  <bp:XREF rdf:resource="#Pubmed_15837794" />
</bp:interaction>
<bp:interaction rdf:ID="gs_942945">
  <bp:PARTICIPANTS rdf:resource="#gs_sp_452970" />
  <bp:PARTICIPANTS rdf:resource="#gs_sp_504196" />
  <bp:XREF rdf:resource="#Pubmed_15837794" />
</bp:interaction>
<bp:interaction rdf:ID="gs_942969">
  <bp:PARTICIPANTS rdf:resource="#gs_sp_452970" />
  <bp:PARTICIPANTS rdf:resource="#gs_sp_426292" />
  <bp:XREF rdf:resource="#Pubmed_15837794" />
</bp:interaction>
<bp:interaction rdf:ID="gs_942996">
  <bp:PARTICIPANTS rdf:resource="#gs_sp_452970" />
  <bp:PARTICIPANTS rdf:resource="#gs_sp_732115" />
  <bp:XREF rdf:resource="#Pubmed_15837794" />
</bp:interaction>
<bp:interaction rdf:ID="gs_946531">
  <bp:PARTICIPANTS rdf:resource="#gs_sp_863915" />
  <bp:PARTICIPANTS rdf:resource="#gs_sp_506781" />
  <bp:XREF rdf:resource="#Pubmed_15501915" />
</bp:interaction>
<bp:interaction rdf:ID="gs_946569">
  <bp:PARTICIPANTS rdf:resource="#gs_sp_863915" />
  <bp:PARTICIPANTS rdf:resource="#gs_sp_612986" />
  <bp:XREF rdf:resource="#Pubmed_15501915" />
</bp:interaction>
<bp:interaction rdf:ID="gs_946586">
  <bp:PARTICIPANTS rdf:resource="#gs_sp_863915" />
  <bp:PARTICIPANTS rdf:resource="#gs_sp_431134" />
  <bp:XREF rdf:resource="#Pubmed_15501915" />
</bp:interaction>
<bp:interaction rdf:ID="gs_952347">
  <bp:PARTICIPANTS rdf:resource="#gs_sp_952279" />
  <bp:PARTICIPANTS rdf:resource="#gs_sp_607703" />
  <bp:XREF rdf:resource="#Pubmed_15381699" />
</bp:interaction>
<bp:interaction rdf:ID="gs_952353">
  <bp:PARTICIPANTS rdf:resource="#gs_sp_952279" />
  <bp:PARTICIPANTS rdf:resource="#gs_sp_506781" />
  <bp:XREF rdf:resource="#Pubmed_15381699" />
</bp:interaction>
<bp:interaction rdf:ID="gs_953321">
  <bp:PARTICIPANTS rdf:resource="#gs_sp_14585" />
  <bp:PARTICIPANTS rdf:resource="#gs_sp_500229" />
  <bp:XREF rdf:resource="#Pubmed_14766217" />
</bp:interaction>
<bp:interaction rdf:ID="gs_954452">
  <bp:PARTICIPANTS rdf:resource="#gs_sp_954445" />
  <bp:PARTICIPANTS rdf:resource="#gs_sp_431887" />
  <bp:XREF rdf:resource="#Pubmed_15466464" />
</bp:interaction>
<bp:interaction rdf:ID="gs_954453">
  <bp:PARTICIPANTS rdf:resource="#gs_sp_954445" />
  <bp:PARTICIPANTS rdf:resource="#gs_sp_431881" />
  <bp:XREF rdf:resource="#Pubmed_15466464" />
</bp:interaction>
<bp:interaction rdf:ID="gs_954969">
  <bp:PARTICIPANTS rdf:resource="#gs_sp_870164" />
  <bp:PARTICIPANTS rdf:resource="#gs_sp_954445" />
  <bp:XREF rdf:resource="#Pubmed_15087503" />
  <bp:XREF rdf:resource="#Pubmed_15184675" />
  <bp:XREF rdf:resource="#Pubmed_16061943" />
  <bp:XREF rdf:resource="#Pubmed_17108241" />
  <bp:XREF rdf:resource="#Pubmed_16329141" />
</bp:interaction>
<bp:interaction rdf:ID="gs_962153">
  <bp:PARTICIPANTS rdf:resource="#gs_sp_14585" />
  <bp:PARTICIPANTS rdf:resource="#gs_sp_500229" />
  <bp:XREF rdf:resource="#Pubmed_12011048" />
</bp:interaction>
<bp:interaction rdf:ID="gs_1172376">
  <bp:PARTICIPANTS rdf:resource="#gs_sp_867552" />
  <bp:PARTICIPANTS rdf:resource="#gs_sp_431134" />
  <bp:XREF rdf:resource="#Pubmed_10783169" />
  <bp:XREF rdf:resource="#Pubmed_16609010" />
  <bp:XREF rdf:resource="#Pubmed_9305847" />
</bp:interaction>
<bp:interaction rdf:ID="gs_1172386">
  <bp:PARTICIPANTS rdf:resource="#gs_sp_867552" />
  <bp:PARTICIPANTS rdf:resource="#gs_sp_487470" />
  <bp:XREF rdf:resource="#Pubmed_10783169" />
</bp:interaction>
<bp:interaction rdf:ID="gs_1184550">
  <bp:PARTICIPANTS rdf:resource="#gs_sp_871101" />
  <bp:PARTICIPANTS rdf:resource="#gs_sp_444539" />
  <bp:XREF rdf:resource="#Pubmed_14729975" />
</bp:interaction>
<bp:interaction rdf:ID="gs_1184551">
  <bp:PARTICIPANTS rdf:resource="#gs_sp_862724" />
  <bp:PARTICIPANTS rdf:resource="#gs_sp_444539" />
  <bp:XREF rdf:resource="#Pubmed_14729975" />
</bp:interaction>
<bp:interaction rdf:ID="gs_1184612">
  <bp:PARTICIPANTS rdf:resource="#gs_sp_452970" />
  <bp:PARTICIPANTS rdf:resource="#gs_sp_449754" />
  <bp:XREF rdf:resource="#Pubmed_12773420" />
</bp:interaction>
<bp:interaction rdf:ID="gs_1184673">
  <bp:PARTICIPANTS rdf:resource="#gs_sp_452970" />
  <bp:PARTICIPANTS rdf:resource="#gs_sp_639606" />
</bp:interaction>
<bp:interaction rdf:ID="gs_1186198">
  <bp:PARTICIPANTS rdf:resource="#gs_sp_15356" />
  <bp:PARTICIPANTS rdf:resource="#gs_sp_844334" />
  <bp:XREF rdf:resource="#Pubmed_14704736" />
  <bp:XREF rdf:resource="#Pubmed_15864338" />
  <bp:XREF rdf:resource="#Pubmed_14679177" />
</bp:interaction>
<bp:interaction rdf:ID="gs_1186520">
  <bp:PARTICIPANTS rdf:resource="#gs_sp_452970" />
  <bp:PARTICIPANTS rdf:resource="#gs_sp_507687" />
  <bp:XREF rdf:resource="#Pubmed_12401708" />
</bp:interaction>
<bp:interaction rdf:ID="gs_1186522">
  <bp:PARTICIPANTS rdf:resource="#gs_sp_452970" />
  <bp:PARTICIPANTS rdf:resource="#gs_sp_446776" />
  <bp:XREF rdf:resource="#Pubmed_12401708" />
</bp:interaction>
<bp:interaction rdf:ID="gs_1187126">
  <bp:PARTICIPANTS rdf:resource="#gs_sp_875648" />
  <bp:PARTICIPANTS rdf:resource="#gs_sp_844334" />
  <bp:XREF rdf:resource="#Pubmed_14749265" />
  <bp:XREF rdf:resource="#Pubmed_15519889" />
</bp:interaction>
<bp:interaction rdf:ID="gs_1196293">
  <bp:PARTICIPANTS rdf:resource="#gs_sp_870164" />
  <bp:PARTICIPANTS rdf:resource="#gs_sp_428537" />
  <bp:XREF rdf:resource="#Pubmed_12107181" />
  <bp:XREF rdf:resource="#Pubmed_12651943" />
</bp:interaction>
<bp:interaction rdf:ID="gs_1196294">
  <bp:PARTICIPANTS rdf:resource="#gs_sp_870164" />
  <bp:PARTICIPANTS rdf:resource="#gs_sp_605963" />
  <bp:XREF rdf:resource="#Pubmed_12651943" />
</bp:interaction>
<bp:interaction rdf:ID="gs_1196430">
  <bp:PARTICIPANTS rdf:resource="#gs_sp_862724" />
  <bp:PARTICIPANTS rdf:resource="#gs_sp_11578" />
  <bp:XREF rdf:resource="#Pubmed_14749265" />
  <bp:XREF rdf:resource="#Pubmed_10454950" />
</bp:interaction>
<bp:interaction rdf:ID="gs_1196508">
  <bp:PARTICIPANTS rdf:resource="#gs_sp_862724" />
  <bp:PARTICIPANTS rdf:resource="#gs_sp_605963" />
  <bp:XREF rdf:resource="#Pubmed_15734868" />
</bp:interaction>
<bp:interaction rdf:ID="gs_1196838">
  <bp:PARTICIPANTS rdf:resource="#gs_sp_862724" />
  <bp:PARTICIPANTS rdf:resource="#gs_sp_436826" />
  <bp:XREF rdf:resource="#Pubmed_12613669" />
</bp:interaction>
<bp:interaction rdf:ID="gs_1196871">
  <bp:PARTICIPANTS rdf:resource="#gs_sp_437062" />
  <bp:PARTICIPANTS rdf:resource="#gs_sp_436826" />
  <bp:XREF rdf:resource="#Pubmed_16234270" />
</bp:interaction>
<bp:interaction rdf:ID="gs_1197114">
  <bp:PARTICIPANTS rdf:resource="#gs_sp_862724" />
  <bp:PARTICIPANTS rdf:resource="#gs_sp_506781" />
  <bp:XREF rdf:resource="#Pubmed_15037548" />
  <bp:XREF rdf:resource="#Pubmed_12401792" />
  <bp:XREF rdf:resource="#Pubmed_15217816" />
</bp:interaction>
<bp:interaction rdf:ID="gs_1197117">
  <bp:PARTICIPANTS rdf:resource="#gs_sp_862724" />
  <bp:PARTICIPANTS rdf:resource="#gs_sp_429158" />
  <bp:XREF rdf:resource="#Pubmed_15037548" />
</bp:interaction>
<bp:interaction rdf:ID="gs_1197159">
  <bp:PARTICIPANTS rdf:resource="#gs_sp_862724" />
  <bp:PARTICIPANTS rdf:resource="#gs_sp_437655" />
  <bp:XREF rdf:resource="#Pubmed_14656743" />
</bp:interaction>
<bp:interaction rdf:ID="gs_1197184">
  <bp:PARTICIPANTS rdf:resource="#gs_sp_862724" />
  <bp:PARTICIPANTS rdf:resource="#gs_sp_426993" />
  <bp:XREF rdf:resource="#Pubmed_11581301" />
</bp:interaction>
<bp:interaction rdf:ID="gs_1197205">
  <bp:PARTICIPANTS rdf:resource="#gs_sp_871101" />
  <bp:PARTICIPANTS rdf:resource="#gs_sp_473469" />
  <bp:XREF rdf:resource="#Pubmed_11694534" />
  <bp:XREF rdf:resource="#Pubmed_15226431" />
</bp:interaction>
<bp:interaction rdf:ID="gs_1197216">
  <bp:PARTICIPANTS rdf:resource="#gs_sp_871101" />
  <bp:PARTICIPANTS rdf:resource="#gs_sp_476456" />
  <bp:XREF rdf:resource="#Pubmed_12680773" />
</bp:interaction>
<bp:interaction rdf:ID="gs_1197222">
  <bp:PARTICIPANTS rdf:resource="#gs_sp_871101" />
  <bp:PARTICIPANTS rdf:resource="#gs_sp_586074" />
  <bp:XREF rdf:resource="#Pubmed_12127257" />
</bp:interaction>
<bp:interaction rdf:ID="gs_1197224">
  <bp:PARTICIPANTS rdf:resource="#gs_sp_871101" />
  <bp:PARTICIPANTS rdf:resource="#gs_sp_1430516" />
  <bp:XREF rdf:resource="#Pubmed_12127257" />
  <bp:XREF rdf:resource="#Pubmed_11798191" />
</bp:interaction>
<bp:interaction rdf:ID="gs_1197286">
  <bp:PARTICIPANTS rdf:resource="#gs_sp_871101" />
  <bp:PARTICIPANTS rdf:resource="#gs_sp_426993" />
  <bp:XREF rdf:resource="#Pubmed_15578089" />
</bp:interaction>
<bp:interaction rdf:ID="gs_1197558">
  <bp:PARTICIPANTS rdf:resource="#gs_sp_844329" />
  <bp:PARTICIPANTS rdf:resource="#gs_sp_15356" />
  <bp:XREF rdf:resource="#Pubmed_15793228" />
</bp:interaction>
<bp:interaction rdf:ID="gs_1197876">
  <bp:PARTICIPANTS rdf:resource="#gs_sp_844485" />
  <bp:PARTICIPANTS rdf:resource="#gs_sp_429279" />
  <bp:XREF rdf:resource="#Pubmed_10699758" />
</bp:interaction>
<bp:interaction rdf:ID="gs_1197877">
  <bp:PARTICIPANTS rdf:resource="#gs_sp_844485" />
  <bp:PARTICIPANTS rdf:resource="#gs_sp_429285" />
  <bp:XREF rdf:resource="#Pubmed_10699758" />
</bp:interaction>
<bp:interaction rdf:ID="gs_1197910">
  <bp:PARTICIPANTS rdf:resource="#gs_sp_844485" />
  <bp:PARTICIPANTS rdf:resource="#gs_sp_436552" />
  <bp:XREF rdf:resource="#Pubmed_14761492" />
</bp:interaction>
<bp:interaction rdf:ID="gs_1197959">
  <bp:PARTICIPANTS rdf:resource="#gs_sp_844485" />
  <bp:PARTICIPANTS rdf:resource="#gs_sp_628575" />
  <bp:XREF rdf:resource="#Pubmed_15155764" />
</bp:interaction>
<bp:interaction rdf:ID="gs_1198995">
  <bp:PARTICIPANTS rdf:resource="#gs_sp_954445" />
  <bp:PARTICIPANTS rdf:resource="#gs_sp_426993" />
  <bp:XREF rdf:resource="#Pubmed_15456881" />
</bp:interaction>
<bp:interaction rdf:ID="gs_1198996">
  <bp:PARTICIPANTS rdf:resource="#gs_sp_954445" />
  <bp:PARTICIPANTS rdf:resource="#gs_sp_431893" />
  <bp:XREF rdf:resource="#Pubmed_15456881" />
</bp:interaction>
<bp:interaction rdf:ID="gs_1198999">
  <bp:PARTICIPANTS rdf:resource="#gs_sp_954445" />
  <bp:PARTICIPANTS rdf:resource="#gs_sp_586074" />
  <bp:XREF rdf:resource="#Pubmed_15456881" />
</bp:interaction>
<bp:interaction rdf:ID="gs_1199003">
  <bp:PARTICIPANTS rdf:resource="#gs_sp_954445" />
  <bp:PARTICIPANTS rdf:resource="#gs_sp_436468" />
  <bp:XREF rdf:resource="#Pubmed_15456881" />
</bp:interaction>
<bp:interaction rdf:ID="gs_1199006">
  <bp:PARTICIPANTS rdf:resource="#gs_sp_954445" />
  <bp:PARTICIPANTS rdf:resource="#gs_sp_472140" />
  <bp:XREF rdf:resource="#Pubmed_15456881" />
</bp:interaction>
<bp:interaction rdf:ID="gs_1199010">
  <bp:PARTICIPANTS rdf:resource="#gs_sp_954445" />
  <bp:PARTICIPANTS rdf:resource="#gs_sp_520731" />
  <bp:XREF rdf:resource="#Pubmed_15456881" />
</bp:interaction>
<bp:interaction rdf:ID="gs_1199021">
  <bp:PARTICIPANTS rdf:resource="#gs_sp_954445" />
  <bp:PARTICIPANTS rdf:resource="#gs_sp_423984" />
  <bp:XREF rdf:resource="#Pubmed_15456881" />
</bp:interaction>
<bp:interaction rdf:ID="gs_1199314">
  <bp:PARTICIPANTS rdf:resource="#gs_sp_871101" />
  <bp:PARTICIPANTS rdf:resource="#gs_sp_605963" />
  <bp:XREF rdf:resource="#Pubmed_15226431" />
</bp:interaction>
<bp:interaction rdf:ID="gs_1199318">
  <bp:PARTICIPANTS rdf:resource="#gs_sp_871101" />
  <bp:PARTICIPANTS rdf:resource="#gs_sp_432815" />
  <bp:XREF rdf:resource="#Pubmed_15226431" />
</bp:interaction>
<bp:interaction rdf:ID="gs_1199319">
  <bp:PARTICIPANTS rdf:resource="#gs_sp_871101" />
  <bp:PARTICIPANTS rdf:resource="#gs_sp_424927" />
  <bp:XREF rdf:resource="#Pubmed_15226431" />
</bp:interaction>
<bp:interaction rdf:ID="gs_1199322">
  <bp:PARTICIPANTS rdf:resource="#gs_sp_871101" />
  <bp:PARTICIPANTS rdf:resource="#gs_sp_646917" />
  <bp:XREF rdf:resource="#Pubmed_15226431" />
</bp:interaction>
<bp:interaction rdf:ID="gs_1199329">
  <bp:PARTICIPANTS rdf:resource="#gs_sp_871101" />
  <bp:PARTICIPANTS rdf:resource="#gs_sp_600278" />
  <bp:XREF rdf:resource="#Pubmed_15226431" />
</bp:interaction>
<bp:interaction rdf:ID="gs_1199343">
  <bp:PARTICIPANTS rdf:resource="#gs_sp_871101" />
  <bp:PARTICIPANTS rdf:resource="#gs_sp_434198" />
  <bp:XREF rdf:resource="#Pubmed_15226431" />
</bp:interaction>
<bp:interaction rdf:ID="gs_1199347">
  <bp:PARTICIPANTS rdf:resource="#gs_sp_871101" />
  <bp:PARTICIPANTS rdf:resource="#gs_sp_444237" />
  <bp:XREF rdf:resource="#Pubmed_15226431" />
</bp:interaction>
<bp:interaction rdf:ID="gs_1200415">
  <bp:PARTICIPANTS rdf:resource="#gs_sp_867552" />
  <bp:PARTICIPANTS rdf:resource="#gs_sp_429279" />
  <bp:XREF rdf:resource="#Pubmed_15087501" />
</bp:interaction>
<bp:interaction rdf:ID="gs_1200449">
  <bp:PARTICIPANTS rdf:resource="#gs_sp_867552" />
  <bp:PARTICIPANTS rdf:resource="#gs_sp_436826" />
  <bp:XREF rdf:resource="#Pubmed_15087501" />
</bp:interaction>
<bp:interaction rdf:ID="gs_1200766">
  <bp:PARTICIPANTS rdf:resource="#gs_sp_865749" />
  <bp:PARTICIPANTS rdf:resource="#gs_sp_440437" />
  <bp:XREF rdf:resource="#Pubmed_16293640" />
</bp:interaction>
<bp:interaction rdf:ID="gs_1201069">
  <bp:PARTICIPANTS rdf:resource="#gs_sp_954445" />
  <bp:PARTICIPANTS rdf:resource="#gs_sp_423121" />
  <bp:XREF rdf:resource="#Pubmed_14585956" />
</bp:interaction>
<bp:interaction rdf:ID="gs_1201071">
  <bp:PARTICIPANTS rdf:resource="#gs_sp_954445" />
  <bp:PARTICIPANTS rdf:resource="#gs_sp_423115" />
  <bp:XREF rdf:resource="#Pubmed_14585956" />
</bp:interaction>
<bp:interaction rdf:ID="gs_1201072">
  <bp:PARTICIPANTS rdf:resource="#gs_sp_954445" />
  <bp:PARTICIPANTS rdf:resource="#gs_sp_487512" />
  <bp:XREF rdf:resource="#Pubmed_14585956" />
</bp:interaction>
<bp:interaction rdf:ID="gs_1201073">
  <bp:PARTICIPANTS rdf:resource="#gs_sp_954445" />
  <bp:PARTICIPANTS rdf:resource="#gs_sp_428579" />
  <bp:XREF rdf:resource="#Pubmed_14585956" />
</bp:interaction>
<bp:interaction rdf:ID="gs_1201195">
  <bp:PARTICIPANTS rdf:resource="#gs_sp_870164" />
  <bp:PARTICIPANTS rdf:resource="#gs_sp_504196" />
  <bp:XREF rdf:resource="#Pubmed_16079133" />
</bp:interaction>
<bp:interaction rdf:ID="gs_1201579">
  <bp:PARTICIPANTS rdf:resource="#gs_sp_862724" />
  <bp:PARTICIPANTS rdf:resource="#gs_sp_423587" />
  <bp:XREF rdf:resource="#Pubmed_12401792" />
</bp:interaction>
<bp:interaction rdf:ID="gs_1201582">
  <bp:PARTICIPANTS rdf:resource="#gs_sp_862724" />
  <bp:PARTICIPANTS rdf:resource="#gs_sp_1763878" />
  <bp:XREF rdf:resource="#Pubmed_12401792" />
</bp:interaction>
<bp:interaction rdf:ID="gs_1201583">
  <bp:PARTICIPANTS rdf:resource="#gs_sp_862724" />
  <bp:PARTICIPANTS rdf:resource="#gs_sp_429484" />
  <bp:XREF rdf:resource="#Pubmed_12401792" />
</bp:interaction>
<bp:interaction rdf:ID="gs_1201585">
  <bp:PARTICIPANTS rdf:resource="#gs_sp_862724" />
  <bp:PARTICIPANTS rdf:resource="#gs_sp_460868" />
  <bp:XREF rdf:resource="#Pubmed_12401792" />
</bp:interaction>
<bp:interaction rdf:ID="gs_1202814">
  <bp:PARTICIPANTS rdf:resource="#gs_sp_862356" />
  <bp:PARTICIPANTS rdf:resource="#gs_sp_424687" />
  <bp:XREF rdf:resource="#Pubmed_12970260" />
</bp:interaction>
<bp:interaction rdf:ID="gs_1202851">
  <bp:PARTICIPANTS rdf:resource="#gs_sp_863915" />
  <bp:PARTICIPANTS rdf:resource="#gs_sp_594511" />
  <bp:XREF rdf:resource="#Pubmed_10553012" />
</bp:interaction>
<bp:interaction rdf:ID="gs_1203439">
  <bp:PARTICIPANTS rdf:resource="#gs_sp_452970" />
  <bp:PARTICIPANTS rdf:resource="#gs_sp_451770" />
  <bp:XREF rdf:resource="#Pubmed_15907840" />
</bp:interaction>
<bp:interaction rdf:ID="gs_1203440">
  <bp:PARTICIPANTS rdf:resource="#gs_sp_862356" />
  <bp:PARTICIPANTS rdf:resource="#gs_sp_451770" />
  <bp:XREF rdf:resource="#Pubmed_15907840" />
</bp:interaction>
<bp:interaction rdf:ID="gs_1203447">
  <bp:PARTICIPANTS rdf:resource="#gs_sp_867552" />
  <bp:PARTICIPANTS rdf:resource="#gs_sp_451770" />
  <bp:XREF rdf:resource="#Pubmed_12163498" />
</bp:interaction>
<bp:interaction rdf:ID="gs_1204102">
  <bp:PARTICIPANTS rdf:resource="#gs_sp_452970" />
  <bp:PARTICIPANTS rdf:resource="#gs_sp_442077" />
  <bp:XREF rdf:resource="#Pubmed_14530283" />
</bp:interaction>
<bp:interaction rdf:ID="gs_1206896">
  <bp:PARTICIPANTS rdf:resource="#gs_sp_867552" />
  <bp:PARTICIPANTS rdf:resource="#gs_sp_450344" />
  <bp:XREF rdf:resource="#Pubmed_15059885" />
</bp:interaction>
<bp:interaction rdf:ID="gs_1206967">
  <bp:PARTICIPANTS rdf:resource="#gs_sp_437062" />
  <bp:PARTICIPANTS rdf:resource="#gs_sp_450344" />
  <bp:XREF rdf:resource="#Pubmed_11815672" />
</bp:interaction>
<bp:interaction rdf:ID="gs_1208043">
  <bp:PARTICIPANTS rdf:resource="#gs_sp_862724" />
  <bp:PARTICIPANTS rdf:resource="#gs_sp_423587" />
  <bp:XREF rdf:resource="#Pubmed_10976920" />
  <bp:XREF rdf:resource="#Pubmed_15217816" />
</bp:interaction>
<bp:interaction rdf:ID="gs_1209005">
  <bp:PARTICIPANTS rdf:resource="#gs_sp_862724" />
  <bp:PARTICIPANTS rdf:resource="#gs_sp_431887" />
  <bp:XREF rdf:resource="#Pubmed_15687259" />
</bp:interaction>
<bp:interaction rdf:ID="gs_1209189">
  <bp:PARTICIPANTS rdf:resource="#gs_sp_871101" />
  <bp:PARTICIPANTS rdf:resource="#gs_sp_594508" />
  <bp:XREF rdf:resource="#Pubmed_11409902" />
</bp:interaction>
<bp:interaction rdf:ID="gs_1209190">
  <bp:PARTICIPANTS rdf:resource="#gs_sp_862724" />
  <bp:PARTICIPANTS rdf:resource="#gs_sp_594508" />
  <bp:XREF rdf:resource="#Pubmed_11409902" />
</bp:interaction>
<bp:interaction rdf:ID="gs_1211917">
  <bp:PARTICIPANTS rdf:resource="#gs_sp_871838" />
  <bp:PARTICIPANTS rdf:resource="#gs_sp_424687" />
  <bp:XREF rdf:resource="#Pubmed_16472761" />
</bp:interaction>
<bp:interaction rdf:ID="gs_1212050">
  <bp:PARTICIPANTS rdf:resource="#gs_sp_862724" />
  <bp:PARTICIPANTS rdf:resource="#gs_sp_423115" />
  <bp:XREF rdf:resource="#Pubmed_11181544" />
</bp:interaction>
<bp:interaction rdf:ID="gs_1212051">
  <bp:PARTICIPANTS rdf:resource="#gs_sp_862724" />
  <bp:PARTICIPANTS rdf:resource="#gs_sp_423115" />
  <bp:XREF rdf:resource="#Pubmed_11181544" />
</bp:interaction>
<bp:interaction rdf:ID="gs_1212057">
  <bp:PARTICIPANTS rdf:resource="#gs_sp_862724" />
  <bp:PARTICIPANTS rdf:resource="#gs_sp_504196" />
  <bp:XREF rdf:resource="#Pubmed_11181544" />
</bp:interaction>
<bp:interaction rdf:ID="gs_1212058">
  <bp:PARTICIPANTS rdf:resource="#gs_sp_862724" />
  <bp:PARTICIPANTS rdf:resource="#gs_sp_429662" />
  <bp:XREF rdf:resource="#Pubmed_11181544" />
</bp:interaction>
<bp:interaction rdf:ID="gs_1212059">
  <bp:PARTICIPANTS rdf:resource="#gs_sp_862724" />
  <bp:PARTICIPANTS rdf:resource="#gs_sp_586074" />
  <bp:XREF rdf:resource="#Pubmed_11181544" />
</bp:interaction>
<bp:interaction rdf:ID="gs_1212060">
  <bp:PARTICIPANTS rdf:resource="#gs_sp_862724" />
  <bp:PARTICIPANTS rdf:resource="#gs_sp_586074" />
  <bp:XREF rdf:resource="#Pubmed_11181544" />
</bp:interaction>
<bp:interaction rdf:ID="gs_1212063">
  <bp:PARTICIPANTS rdf:resource="#gs_sp_862724" />
  <bp:PARTICIPANTS rdf:resource="#gs_sp_488036" />
  <bp:XREF rdf:resource="#Pubmed_11181544" />
</bp:interaction>
<bp:interaction rdf:ID="gs_1212080">
  <bp:PARTICIPANTS rdf:resource="#gs_sp_862724" />
  <bp:PARTICIPANTS rdf:resource="#gs_sp_435927" />
  <bp:XREF rdf:resource="#Pubmed_11181544" />
</bp:interaction>
<bp:interaction rdf:ID="gs_1212100">
  <bp:PARTICIPANTS rdf:resource="#gs_sp_862724" />
  <bp:PARTICIPANTS rdf:resource="#gs_sp_440303" />
  <bp:XREF rdf:resource="#Pubmed_11181544" />
</bp:interaction>
<bp:interaction rdf:ID="gs_1212132">
  <bp:PARTICIPANTS rdf:resource="#gs_sp_867552" />
  <bp:PARTICIPANTS rdf:resource="#gs_sp_523250" />
  <bp:XREF rdf:resource="#Pubmed_11888884" />
</bp:interaction>
<bp:interaction rdf:ID="gs_1212926">
  <bp:PARTICIPANTS rdf:resource="#gs_sp_875092" />
  <bp:PARTICIPANTS rdf:resource="#gs_sp_446732" />
  <bp:XREF rdf:resource="#Pubmed_15374953" />
</bp:interaction>
<bp:interaction rdf:ID="gs_1212932">
  <bp:PARTICIPANTS rdf:resource="#gs_sp_862356" />
  <bp:PARTICIPANTS rdf:resource="#gs_sp_446732" />
  <bp:XREF rdf:resource="#Pubmed_12071971" />
</bp:interaction>
<bp:interaction rdf:ID="gs_1213766">
  <bp:PARTICIPANTS rdf:resource="#gs_sp_871838" />
  <bp:PARTICIPANTS rdf:resource="#gs_sp_518000" />
  <bp:XREF rdf:resource="#Pubmed_15504738" />
</bp:interaction>
<bp:interaction rdf:ID="gs_1215744">
  <bp:PARTICIPANTS rdf:resource="#gs_sp_844485" />
  <bp:PARTICIPANTS rdf:resource="#gs_sp_450344" />
  <bp:XREF rdf:resource="#Pubmed_16424123" />
</bp:interaction>
<bp:interaction rdf:ID="gs_1215748">
  <bp:PARTICIPANTS rdf:resource="#gs_sp_14585" />
  <bp:PARTICIPANTS rdf:resource="#gs_sp_450344" />
  <bp:XREF rdf:resource="#Pubmed_16424123" />
</bp:interaction>
<bp:interaction rdf:ID="gs_1216057">
  <bp:PARTICIPANTS rdf:resource="#gs_sp_863915" />
  <bp:PARTICIPANTS rdf:resource="#gs_sp_423954" />
  <bp:XREF rdf:resource="#Pubmed_7589422" />
</bp:interaction>
<bp:interaction rdf:ID="gs_1216087">
  <bp:PARTICIPANTS rdf:resource="#gs_sp_863915" />
  <bp:PARTICIPANTS rdf:resource="#gs_sp_429285" />
  <bp:XREF rdf:resource="#Pubmed_15102944" />
</bp:interaction>
<bp:interaction rdf:ID="gs_1216175">
  <bp:PARTICIPANTS rdf:resource="#gs_sp_863915" />
  <bp:PARTICIPANTS rdf:resource="#gs_sp_423587" />
  <bp:XREF rdf:resource="#Pubmed_2187890" />
</bp:interaction>
<bp:interaction rdf:ID="gs_1217527">
  <bp:PARTICIPANTS rdf:resource="#gs_sp_862356" />
  <bp:PARTICIPANTS rdf:resource="#gs_sp_15356" />
  <bp:XREF rdf:resource="#Pubmed_8717528" />
</bp:interaction>
<bp:interaction rdf:ID="gs_1217648">
  <bp:PARTICIPANTS rdf:resource="#gs_sp_867552" />
  <bp:PARTICIPANTS rdf:resource="#gs_sp_424927" />
  <bp:XREF rdf:resource="#Pubmed_11423996" />
</bp:interaction>
<bp:interaction rdf:ID="gs_1217688">
  <bp:PARTICIPANTS rdf:resource="#gs_sp_867552" />
  <bp:PARTICIPANTS rdf:resource="#gs_sp_488927" />
  <bp:XREF rdf:resource="#Pubmed_11423996" />
</bp:interaction>
<bp:interaction rdf:ID="gs_1218779">
  <bp:PARTICIPANTS rdf:resource="#gs_sp_867552" />
  <bp:PARTICIPANTS rdf:resource="#gs_sp_450344" />
  <bp:XREF rdf:resource="#Pubmed_10585590" />
</bp:interaction>
<bp:interaction rdf:ID="gs_1223668">
  <bp:PARTICIPANTS rdf:resource="#gs_sp_863915" />
  <bp:PARTICIPANTS rdf:resource="#gs_sp_429279" />
  <bp:XREF rdf:resource="#Pubmed_15941832" />
</bp:interaction>
<bp:interaction rdf:ID="gs_1223800">
  <bp:PARTICIPANTS rdf:resource="#gs_sp_863915" />
  <bp:PARTICIPANTS rdf:resource="#gs_sp_448561" />
  <bp:XREF rdf:resource="#Pubmed_15941832" />
</bp:interaction>
<bp:interaction rdf:ID="gs_1224262">
  <bp:PARTICIPANTS rdf:resource="#gs_sp_844485" />
  <bp:PARTICIPANTS rdf:resource="#gs_sp_1772705" />
  <bp:XREF rdf:resource="#Pubmed_15452088" />
</bp:interaction>
<bp:interaction rdf:ID="gs_1224263">
  <bp:PARTICIPANTS rdf:resource="#gs_sp_14585" />
  <bp:PARTICIPANTS rdf:resource="#gs_sp_1772705" />
  <bp:XREF rdf:resource="#Pubmed_15452088" />
</bp:interaction>
<bp:interaction rdf:ID="gs_1247930">
  <bp:PARTICIPANTS rdf:resource="#gs_sp_430847" />
  <bp:PARTICIPANTS rdf:resource="#gs_sp_628575" />
  <bp:XREF rdf:resource="#Pubmed_11572983" />
</bp:interaction>
<bp:interaction rdf:ID="gs_1252849">
  <bp:PARTICIPANTS rdf:resource="#gs_sp_437062" />
  <bp:PARTICIPANTS rdf:resource="#gs_sp_453276" />
  <bp:XREF rdf:resource="#Pubmed_15475267" />
</bp:interaction>
<bp:interaction rdf:ID="gs_1252884">
  <bp:PARTICIPANTS rdf:resource="#gs_sp_437062" />
  <bp:PARTICIPANTS rdf:resource="#gs_sp_488687" />
  <bp:XREF rdf:resource="#Pubmed_15475267" />
</bp:interaction>
<bp:interaction rdf:ID="gs_1253379">
  <bp:PARTICIPANTS rdf:resource="#gs_sp_871101" />
  <bp:PARTICIPANTS rdf:resource="#gs_sp_586074" />
  <bp:XREF rdf:resource="#Pubmed_16275121" />
</bp:interaction>
<bp:interaction rdf:ID="gs_1253670">
  <bp:PARTICIPANTS rdf:resource="#gs_sp_867552" />
  <bp:PARTICIPANTS rdf:resource="#gs_sp_446147" />
  <bp:XREF rdf:resource="#Pubmed_12514185" />
  <bp:XREF rdf:resource="#Pubmed_15817612" />
  <bp:XREF rdf:resource="#Pubmed_9305847" />
</bp:interaction>
<bp:interaction rdf:ID="gs_1260749">
  <bp:PARTICIPANTS rdf:resource="#gs_sp_867552" />
  <bp:PARTICIPANTS rdf:resource="#gs_sp_448561" />
  <bp:XREF rdf:resource="#Pubmed_16609010" />
</bp:interaction>
<bp:interaction rdf:ID="gs_1260761">
  <bp:PARTICIPANTS rdf:resource="#gs_sp_867552" />
  <bp:PARTICIPANTS rdf:resource="#gs_sp_1762518" />
  <bp:XREF rdf:resource="#Pubmed_16609010" />
</bp:interaction>
<bp:interaction rdf:ID="gs_1260780">
  <bp:PARTICIPANTS rdf:resource="#gs_sp_867552" />
  <bp:PARTICIPANTS rdf:resource="#gs_sp_443918" />
  <bp:XREF rdf:resource="#Pubmed_16609010" />
</bp:interaction>
<bp:interaction rdf:ID="gs_1261048">
  <bp:PARTICIPANTS rdf:resource="#gs_sp_954445" />
  <bp:PARTICIPANTS rdf:resource="#gs_sp_423121" />
  <bp:XREF rdf:resource="#Pubmed_12181319" />
  <bp:XREF rdf:resource="#Pubmed_16061943" />
</bp:interaction>
<bp:interaction rdf:ID="gs_1261099">
  <bp:PARTICIPANTS rdf:resource="#gs_sp_871101" />
  <bp:PARTICIPANTS rdf:resource="#gs_sp_488036" />
  <bp:XREF rdf:resource="#Pubmed_12851464" />
</bp:interaction>
<bp:interaction rdf:ID="gs_1261105">
  <bp:PARTICIPANTS rdf:resource="#gs_sp_871101" />
  <bp:PARTICIPANTS rdf:resource="#gs_sp_449844" />
  <bp:XREF rdf:resource="#Pubmed_12851464" />
</bp:interaction>
<bp:interaction rdf:ID="gs_1261108">
  <bp:PARTICIPANTS rdf:resource="#gs_sp_871101" />
  <bp:PARTICIPANTS rdf:resource="#gs_sp_488645" />
  <bp:XREF rdf:resource="#Pubmed_12851464" />
</bp:interaction>
<bp:interaction rdf:ID="gs_1261216">
  <bp:PARTICIPANTS rdf:resource="#gs_sp_437062" />
  <bp:PARTICIPANTS rdf:resource="#gs_sp_423201" />
  <bp:XREF rdf:resource="#Pubmed_11420298" />
</bp:interaction>
<bp:interaction rdf:ID="gs_1261219">
  <bp:PARTICIPANTS rdf:resource="#gs_sp_437062" />
  <bp:PARTICIPANTS rdf:resource="#gs_sp_423954" />
  <bp:XREF rdf:resource="#Pubmed_11420298" />
</bp:interaction>
<bp:interaction rdf:ID="gs_1261440">
  <bp:PARTICIPANTS rdf:resource="#gs_sp_871101" />
  <bp:PARTICIPANTS rdf:resource="#gs_sp_434667" />
  <bp:XREF rdf:resource="#Pubmed_9465269" />
</bp:interaction>
<bp:interaction rdf:ID="gs_1262967">
  <bp:PARTICIPANTS rdf:resource="#gs_sp_862724" />
  <bp:PARTICIPANTS rdf:resource="#gs_sp_500229" />
  <bp:XREF rdf:resource="#Pubmed_15054141" />
</bp:interaction>
<bp:interaction rdf:ID="gs_1264487">
  <bp:PARTICIPANTS rdf:resource="#gs_sp_870164" />
  <bp:PARTICIPANTS rdf:resource="#gs_sp_423201" />
  <bp:XREF rdf:resource="#Pubmed_15914121" />
</bp:interaction>
<bp:interaction rdf:ID="gs_1264488">
  <bp:PARTICIPANTS rdf:resource="#gs_sp_870164" />
  <bp:PARTICIPANTS rdf:resource="#gs_sp_450344" />
  <bp:XREF rdf:resource="#Pubmed_15914121" />
  <bp:XREF rdf:resource="#Pubmed_16380484" />
</bp:interaction>
<bp:interaction rdf:ID="gs_1266817">
  <bp:PARTICIPANTS rdf:resource="#gs_sp_1266816" />
  <bp:PARTICIPANTS rdf:resource="#gs_sp_423115" />
  <bp:XREF rdf:resource="#Pubmed_16374519" />
</bp:interaction>
<bp:interaction rdf:ID="gs_1266818">
  <bp:PARTICIPANTS rdf:resource="#gs_sp_1266816" />
  <bp:PARTICIPANTS rdf:resource="#gs_sp_423121" />
  <bp:XREF rdf:resource="#Pubmed_16374519" />
</bp:interaction>
<bp:interaction rdf:ID="gs_1266837">
  <bp:PARTICIPANTS rdf:resource="#gs_sp_1266816" />
  <bp:PARTICIPANTS rdf:resource="#gs_sp_428549" />
  <bp:XREF rdf:resource="#Pubmed_16374519" />
</bp:interaction>
<bp:interaction rdf:ID="gs_1266838">
  <bp:PARTICIPANTS rdf:resource="#gs_sp_1266816" />
  <bp:PARTICIPANTS rdf:resource="#gs_sp_428579" />
  <bp:XREF rdf:resource="#Pubmed_16374519" />
</bp:interaction>
<bp:interaction rdf:ID="gs_1266841">
  <bp:PARTICIPANTS rdf:resource="#gs_sp_1266816" />
  <bp:PARTICIPANTS rdf:resource="#gs_sp_429662" />
  <bp:XREF rdf:resource="#Pubmed_16374519" />
</bp:interaction>
<bp:interaction rdf:ID="gs_1266879">
  <bp:PARTICIPANTS rdf:resource="#gs_sp_1266816" />
  <bp:PARTICIPANTS rdf:resource="#gs_sp_488036" />
  <bp:XREF rdf:resource="#Pubmed_16374519" />
</bp:interaction>
<bp:interaction rdf:ID="gs_1266881">
  <bp:PARTICIPANTS rdf:resource="#gs_sp_1266816" />
  <bp:PARTICIPANTS rdf:resource="#gs_sp_500737" />
  <bp:XREF rdf:resource="#Pubmed_16374519" />
</bp:interaction>
<bp:interaction rdf:ID="gs_1266882">
  <bp:PARTICIPANTS rdf:resource="#gs_sp_1266816" />
  <bp:PARTICIPANTS rdf:resource="#gs_sp_504196" />
  <bp:XREF rdf:resource="#Pubmed_16374519" />
</bp:interaction>
<bp:interaction rdf:ID="gs_1266894">
  <bp:PARTICIPANTS rdf:resource="#gs_sp_1266816" />
  <bp:PARTICIPANTS rdf:resource="#gs_sp_520731" />
  <bp:XREF rdf:resource="#Pubmed_16374519" />
</bp:interaction>
<bp:interaction rdf:ID="gs_1266901">
  <bp:PARTICIPANTS rdf:resource="#gs_sp_1266816" />
  <bp:PARTICIPANTS rdf:resource="#gs_sp_523412" />
  <bp:XREF rdf:resource="#Pubmed_16374519" />
</bp:interaction>
<bp:interaction rdf:ID="gs_1266915">
  <bp:PARTICIPANTS rdf:resource="#gs_sp_1266816" />
  <bp:PARTICIPANTS rdf:resource="#gs_sp_547021" />
  <bp:XREF rdf:resource="#Pubmed_16374519" />
</bp:interaction>
<bp:interaction rdf:ID="gs_1266918">
  <bp:PARTICIPANTS rdf:resource="#gs_sp_1266816" />
  <bp:PARTICIPANTS rdf:resource="#gs_sp_586074" />
  <bp:XREF rdf:resource="#Pubmed_16374519" />
</bp:interaction>
<bp:interaction rdf:ID="gs_1266930">
  <bp:PARTICIPANTS rdf:resource="#gs_sp_1266816" />
  <bp:PARTICIPANTS rdf:resource="#gs_sp_1430516" />
  <bp:XREF rdf:resource="#Pubmed_16374519" />
</bp:interaction>
<bp:interaction rdf:ID="gs_1266933">
  <bp:PARTICIPANTS rdf:resource="#gs_sp_1266816" />
  <bp:PARTICIPANTS rdf:resource="#gs_sp_428537" />
  <bp:XREF rdf:resource="#Pubmed_16374519" />
</bp:interaction>
<bp:interaction rdf:ID="gs_1268394">
  <bp:PARTICIPANTS rdf:resource="#gs_sp_14585" />
  <bp:PARTICIPANTS rdf:resource="#gs_sp_429158" />
  <bp:XREF rdf:resource="#Pubmed_15325571" />
</bp:interaction>
<bp:interaction rdf:ID="gs_1268664">
  <bp:PARTICIPANTS rdf:resource="#gs_sp_862356" />
  <bp:PARTICIPANTS rdf:resource="#gs_sp_439937" />
  <bp:XREF rdf:resource="#Pubmed_11978627" />
  <bp:XREF rdf:resource="#Pubmed_15374962" />
</bp:interaction>
<bp:interaction rdf:ID="gs_1268670">
  <bp:PARTICIPANTS rdf:resource="#gs_sp_862356" />
  <bp:PARTICIPANTS rdf:resource="#gs_sp_451546" />
  <bp:XREF rdf:resource="#Pubmed_15374962" />
</bp:interaction>
<bp:interaction rdf:ID="gs_1268712">
  <bp:PARTICIPANTS rdf:resource="#gs_sp_862356" />
  <bp:PARTICIPANTS rdf:resource="#gs_sp_453852" />
  <bp:XREF rdf:resource="#Pubmed_15374962" />
</bp:interaction>
<bp:interaction rdf:ID="gs_1268725">
  <bp:PARTICIPANTS rdf:resource="#gs_sp_862356" />
  <bp:PARTICIPANTS rdf:resource="#gs_sp_489935" />
  <bp:XREF rdf:resource="#Pubmed_15374962" />
</bp:interaction>
<bp:interaction rdf:ID="gs_1268742">
  <bp:PARTICIPANTS rdf:resource="#gs_sp_862356" />
  <bp:PARTICIPANTS rdf:resource="#gs_sp_425792" />
  <bp:XREF rdf:resource="#Pubmed_15374962" />
</bp:interaction>
<bp:interaction rdf:ID="gs_1269417">
  <bp:PARTICIPANTS rdf:resource="#gs_sp_862724" />
  <bp:PARTICIPANTS rdf:resource="#gs_sp_504724" />
  <bp:XREF rdf:resource="#Pubmed_12401792" />
</bp:interaction>
<bp:interaction rdf:ID="gs_1269418">
  <bp:PARTICIPANTS rdf:resource="#gs_sp_862724" />
  <bp:PARTICIPANTS rdf:resource="#gs_sp_428579" />
  <bp:XREF rdf:resource="#Pubmed_12401792" />
</bp:interaction>
<bp:interaction rdf:ID="gs_1269419">
  <bp:PARTICIPANTS rdf:resource="#gs_sp_862724" />
  <bp:PARTICIPANTS rdf:resource="#gs_sp_444237" />
  <bp:XREF rdf:resource="#Pubmed_12401792" />
</bp:interaction>
<bp:interaction rdf:ID="gs_1269425">
  <bp:PARTICIPANTS rdf:resource="#gs_sp_862724" />
  <bp:PARTICIPANTS rdf:resource="#gs_sp_454570" />
  <bp:XREF rdf:resource="#Pubmed_12401792" />
</bp:interaction>
<bp:interaction rdf:ID="gs_1269427">
  <bp:PARTICIPANTS rdf:resource="#gs_sp_862724" />
  <bp:PARTICIPANTS rdf:resource="#gs_sp_487506" />
  <bp:XREF rdf:resource="#Pubmed_12401792" />
</bp:interaction>
<bp:interaction rdf:ID="gs_1269433">
  <bp:PARTICIPANTS rdf:resource="#gs_sp_862724" />
  <bp:PARTICIPANTS rdf:resource="#gs_sp_425079" />
  <bp:XREF rdf:resource="#Pubmed_12401792" />
</bp:interaction>
<bp:interaction rdf:ID="gs_1269443">
  <bp:PARTICIPANTS rdf:resource="#gs_sp_862724" />
  <bp:PARTICIPANTS rdf:resource="#gs_sp_453276" />
  <bp:XREF rdf:resource="#Pubmed_12401792" />
</bp:interaction>
<bp:interaction rdf:ID="gs_1269455">
  <bp:PARTICIPANTS rdf:resource="#gs_sp_862724" />
  <bp:PARTICIPANTS rdf:resource="#gs_sp_539169" />
  <bp:XREF rdf:resource="#Pubmed_12401792" />
  <bp:XREF rdf:resource="#Pubmed_15589683" />
</bp:interaction>
<bp:interaction rdf:ID="gs_1269464">
  <bp:PARTICIPANTS rdf:resource="#gs_sp_862724" />
  <bp:PARTICIPANTS rdf:resource="#gs_sp_429285" />
  <bp:XREF rdf:resource="#Pubmed_12401792" />
</bp:interaction>
<bp:interaction rdf:ID="gs_1273145">
  <bp:PARTICIPANTS rdf:resource="#gs_sp_871101" />
  <bp:PARTICIPANTS rdf:resource="#gs_sp_429279" />
  <bp:XREF rdf:resource="#Pubmed_15521013" />
</bp:interaction>
<bp:interaction rdf:ID="gs_1274703">
  <bp:PARTICIPANTS rdf:resource="#gs_sp_871116" />
  <bp:PARTICIPANTS rdf:resource="#gs_sp_450344" />
  <bp:XREF rdf:resource="#Pubmed_16380484" />
</bp:interaction>
<bp:interaction rdf:ID="gs_1274895">
  <bp:PARTICIPANTS rdf:resource="#gs_sp_867552" />
  <bp:PARTICIPANTS rdf:resource="#gs_sp_426292" />
  <bp:XREF rdf:resource="#Pubmed_11423996" />
</bp:interaction>
<bp:interaction rdf:ID="gs_1276787">
  <bp:PARTICIPANTS rdf:resource="#gs_sp_871101" />
  <bp:PARTICIPANTS rdf:resource="#gs_sp_517603" />
  <bp:XREF rdf:resource="#Pubmed_16511610" />
</bp:interaction>
<bp:interaction rdf:ID="gs_1281040">
  <bp:PARTICIPANTS rdf:resource="#gs_sp_871101" />
  <bp:PARTICIPANTS rdf:resource="#gs_sp_472248" />
  <bp:XREF rdf:resource="#Pubmed_16945951" />
</bp:interaction>
<bp:interaction rdf:ID="gs_1281041">
  <bp:PARTICIPANTS rdf:resource="#gs_sp_871101" />
  <bp:PARTICIPANTS rdf:resource="#gs_sp_436468" />
  <bp:XREF rdf:resource="#Pubmed_16945951" />
</bp:interaction>
<bp:interaction rdf:ID="gs_1281042">
  <bp:PARTICIPANTS rdf:resource="#gs_sp_871101" />
  <bp:PARTICIPANTS rdf:resource="#gs_sp_461038" />
  <bp:XREF rdf:resource="#Pubmed_16945951" />
</bp:interaction>
<bp:interaction rdf:ID="gs_1281056">
  <bp:PARTICIPANTS rdf:resource="#gs_sp_871101" />
  <bp:PARTICIPANTS rdf:resource="#gs_sp_653271" />
  <bp:XREF rdf:resource="#Pubmed_16945951" />
</bp:interaction>
<bp:interaction rdf:ID="gs_1283640">
  <bp:PARTICIPANTS rdf:resource="#gs_sp_863915" />
  <bp:PARTICIPANTS rdf:resource="#gs_sp_431134" />
  <bp:XREF rdf:resource="#Pubmed_12393265" />
</bp:interaction>
<bp:interaction rdf:ID="gs_1285033">
  <bp:PARTICIPANTS rdf:resource="#gs_sp_875648" />
  <bp:PARTICIPANTS rdf:resource="#gs_sp_423201" />
  <bp:XREF rdf:resource="#Pubmed_10839530" />
</bp:interaction>
<bp:interaction rdf:ID="gs_1287842">
  <bp:PARTICIPANTS rdf:resource="#gs_sp_452970" />
  <bp:PARTICIPANTS rdf:resource="#gs_sp_500149" />
  <bp:XREF rdf:resource="#Pubmed_15240830" />
</bp:interaction>
<bp:interaction rdf:ID="gs_1287843">
  <bp:PARTICIPANTS rdf:resource="#gs_sp_862356" />
  <bp:PARTICIPANTS rdf:resource="#gs_sp_500149" />
  <bp:XREF rdf:resource="#Pubmed_15240830" />
</bp:interaction>
<bp:interaction rdf:ID="gs_1287852">
  <bp:PARTICIPANTS rdf:resource="#gs_sp_430847" />
  <bp:PARTICIPANTS rdf:resource="#gs_sp_500149" />
  <bp:XREF rdf:resource="#Pubmed_12362977" />
</bp:interaction>
<bp:interaction rdf:ID="gs_1289594">
  <bp:PARTICIPANTS rdf:resource="#gs_sp_867552" />
  <bp:PARTICIPANTS rdf:resource="#gs_sp_500313" />
  <bp:XREF rdf:resource="#Pubmed_15930270" />
</bp:interaction>
<bp:interaction rdf:ID="gs_1291799">
  <bp:PARTICIPANTS rdf:resource="#gs_sp_865749" />
  <bp:PARTICIPANTS rdf:resource="#gs_sp_440303" />
  <bp:XREF rdf:resource="#Pubmed_15249664" />
</bp:interaction>
<bp:interaction rdf:ID="gs_1291879">
  <bp:PARTICIPANTS rdf:resource="#gs_sp_865749" />
  <bp:PARTICIPANTS rdf:resource="#gs_sp_518000" />
  <bp:XREF rdf:resource="#Pubmed_15249664" />
</bp:interaction>
<bp:interaction rdf:ID="gs_1291884">
  <bp:PARTICIPANTS rdf:resource="#gs_sp_865749" />
  <bp:PARTICIPANTS rdf:resource="#gs_sp_594574" />
  <bp:XREF rdf:resource="#Pubmed_15249664" />
</bp:interaction>
<bp:interaction rdf:ID="gs_1291911">
  <bp:PARTICIPANTS rdf:resource="#gs_sp_865749" />
  <bp:PARTICIPANTS rdf:resource="#gs_sp_535652" />
  <bp:XREF rdf:resource="#Pubmed_15249664" />
</bp:interaction>
<bp:interaction rdf:ID="gs_1291938">
  <bp:PARTICIPANTS rdf:resource="#gs_sp_865749" />
  <bp:PARTICIPANTS rdf:resource="#gs_sp_461008" />
  <bp:XREF rdf:resource="#Pubmed_15249664" />
</bp:interaction>
<bp:interaction rdf:ID="gs_1291956">
  <bp:PARTICIPANTS rdf:resource="#gs_sp_865749" />
  <bp:PARTICIPANTS rdf:resource="#gs_sp_454570" />
  <bp:XREF rdf:resource="#Pubmed_15249664" />
  <bp:XREF rdf:resource="#Pubmed_17438134" />
</bp:interaction>
<bp:interaction rdf:ID="gs_1291981">
  <bp:PARTICIPANTS rdf:resource="#gs_sp_865749" />
  <bp:PARTICIPANTS rdf:resource="#gs_sp_535133" />
  <bp:XREF rdf:resource="#Pubmed_15249664" />
</bp:interaction>
<bp:interaction rdf:ID="gs_1293645">
  <bp:PARTICIPANTS rdf:resource="#gs_sp_863915" />
  <bp:PARTICIPANTS rdf:resource="#gs_sp_628575" />
  <bp:XREF rdf:resource="#Pubmed_11259387" />
</bp:interaction>
<bp:interaction rdf:ID="gs_1293752">
  <bp:PARTICIPANTS rdf:resource="#gs_sp_863915" />
  <bp:PARTICIPANTS rdf:resource="#gs_sp_498735" />
  <bp:XREF rdf:resource="#Pubmed_11259387" />
</bp:interaction>
<bp:interaction rdf:ID="gs_1302949">
  <bp:PARTICIPANTS rdf:resource="#gs_sp_867552" />
  <bp:PARTICIPANTS rdf:resource="#gs_sp_1756846" />
  <bp:XREF rdf:resource="#Pubmed_16254190" />
</bp:interaction>
<bp:interaction rdf:ID="gs_1302962">
  <bp:PARTICIPANTS rdf:resource="#gs_sp_867552" />
  <bp:PARTICIPANTS rdf:resource="#gs_sp_442253" />
  <bp:XREF rdf:resource="#Pubmed_16254190" />
</bp:interaction>
<bp:interaction rdf:ID="gs_1304636">
  <bp:PARTICIPANTS rdf:resource="#gs_sp_875648" />
  <bp:PARTICIPANTS rdf:resource="#gs_sp_426993" />
  <bp:XREF rdf:resource="#Pubmed_15578089" />
</bp:interaction>
<bp:interaction rdf:ID="gs_1304705">
  <bp:PARTICIPANTS rdf:resource="#gs_sp_863915" />
  <bp:PARTICIPANTS rdf:resource="#gs_sp_650437" />
  <bp:XREF rdf:resource="#Pubmed_11115410" />
</bp:interaction>
<bp:interaction rdf:ID="gs_1304831">
  <bp:PARTICIPANTS rdf:resource="#gs_sp_863915" />
  <bp:PARTICIPANTS rdf:resource="#gs_sp_442253" />
  <bp:XREF rdf:resource="#Pubmed_15826934" />
</bp:interaction>
<bp:interaction rdf:ID="gs_1304836">
  <bp:PARTICIPANTS rdf:resource="#gs_sp_863915" />
  <bp:PARTICIPANTS rdf:resource="#gs_sp_628567" />
  <bp:XREF rdf:resource="#Pubmed_15826934" />
</bp:interaction>
<bp:interaction rdf:ID="gs_1308968">
  <bp:PARTICIPANTS rdf:resource="#gs_sp_437062" />
  <bp:PARTICIPANTS rdf:resource="#gs_sp_423587" />
  <bp:XREF rdf:resource="#Pubmed_16449294" />
</bp:interaction>
<bp:interaction rdf:ID="gs_1312090">
  <bp:PARTICIPANTS rdf:resource="#gs_sp_452970" />
  <bp:PARTICIPANTS rdf:resource="#gs_sp_439937" />
  <bp:XREF rdf:resource="#Pubmed_11978627" />
</bp:interaction>
<bp:interaction rdf:ID="gs_1312111">
  <bp:PARTICIPANTS rdf:resource="#gs_sp_452970" />
  <bp:PARTICIPANTS rdf:resource="#gs_sp_443718" />
  <bp:XREF rdf:resource="#Pubmed_11978627" />
</bp:interaction>
<bp:interaction rdf:ID="gs_1312117">
  <bp:PARTICIPANTS rdf:resource="#gs_sp_452970" />
  <bp:PARTICIPANTS rdf:resource="#gs_sp_428537" />
  <bp:XREF rdf:resource="#Pubmed_11978627" />
</bp:interaction>
<bp:interaction rdf:ID="gs_1312119">
  <bp:PARTICIPANTS rdf:resource="#gs_sp_452970" />
  <bp:PARTICIPANTS rdf:resource="#gs_sp_424927" />
  <bp:XREF rdf:resource="#Pubmed_11978627" />
</bp:interaction>
<bp:interaction rdf:ID="gs_1312121">
  <bp:PARTICIPANTS rdf:resource="#gs_sp_452970" />
  <bp:PARTICIPANTS rdf:resource="#gs_sp_511232" />
  <bp:XREF rdf:resource="#Pubmed_11978627" />
</bp:interaction>
<bp:interaction rdf:ID="gs_1312122">
  <bp:PARTICIPANTS rdf:resource="#gs_sp_452970" />
  <bp:PARTICIPANTS rdf:resource="#gs_sp_423115" />
  <bp:XREF rdf:resource="#Pubmed_11978627" />
</bp:interaction>
<bp:interaction rdf:ID="gs_1312128">
  <bp:PARTICIPANTS rdf:resource="#gs_sp_452970" />
  <bp:PARTICIPANTS rdf:resource="#gs_sp_431893" />
  <bp:XREF rdf:resource="#Pubmed_11978627" />
</bp:interaction>
<bp:interaction rdf:ID="gs_1312150">
  <bp:PARTICIPANTS rdf:resource="#gs_sp_452970" />
  <bp:PARTICIPANTS rdf:resource="#gs_sp_472140" />
  <bp:XREF rdf:resource="#Pubmed_11978627" />
</bp:interaction>
<bp:interaction rdf:ID="gs_1312200">
  <bp:PARTICIPANTS rdf:resource="#gs_sp_452970" />
  <bp:PARTICIPANTS rdf:resource="#gs_sp_487470" />
  <bp:XREF rdf:resource="#Pubmed_11978627" />
</bp:interaction>
<bp:interaction rdf:ID="gs_1312205">
  <bp:PARTICIPANTS rdf:resource="#gs_sp_452970" />
  <bp:PARTICIPANTS rdf:resource="#gs_sp_472212" />
  <bp:XREF rdf:resource="#Pubmed_11978627" />
</bp:interaction>
<bp:interaction rdf:ID="gs_1312219">
  <bp:PARTICIPANTS rdf:resource="#gs_sp_862356" />
  <bp:PARTICIPANTS rdf:resource="#gs_sp_437655" />
  <bp:XREF rdf:resource="#Pubmed_11978627" />
</bp:interaction>
<bp:interaction rdf:ID="gs_1312258">
  <bp:PARTICIPANTS rdf:resource="#gs_sp_862356" />
  <bp:PARTICIPANTS rdf:resource="#gs_sp_428537" />
  <bp:XREF rdf:resource="#Pubmed_11978627" />
</bp:interaction>
<bp:interaction rdf:ID="gs_1312260">
  <bp:PARTICIPANTS rdf:resource="#gs_sp_862356" />
  <bp:PARTICIPANTS rdf:resource="#gs_sp_424927" />
  <bp:XREF rdf:resource="#Pubmed_11978627" />
</bp:interaction>
<bp:interaction rdf:ID="gs_1312262">
  <bp:PARTICIPANTS rdf:resource="#gs_sp_862356" />
  <bp:PARTICIPANTS rdf:resource="#gs_sp_511232" />
  <bp:XREF rdf:resource="#Pubmed_11978627" />
</bp:interaction>
<bp:interaction rdf:ID="gs_1312263">
  <bp:PARTICIPANTS rdf:resource="#gs_sp_862356" />
  <bp:PARTICIPANTS rdf:resource="#gs_sp_423115" />
  <bp:XREF rdf:resource="#Pubmed_11978627" />
</bp:interaction>
<bp:interaction rdf:ID="gs_1312310">
  <bp:PARTICIPANTS rdf:resource="#gs_sp_862356" />
  <bp:PARTICIPANTS rdf:resource="#gs_sp_487470" />
  <bp:XREF rdf:resource="#Pubmed_11978627" />
</bp:interaction>
<bp:interaction rdf:ID="gs_1314719">
  <bp:PARTICIPANTS rdf:resource="#gs_sp_867552" />
  <bp:PARTICIPANTS rdf:resource="#gs_sp_518970" />
  <bp:XREF rdf:resource="#Pubmed_15548685" />
</bp:interaction>
<bp:interaction rdf:ID="gs_1314766">
  <bp:PARTICIPANTS rdf:resource="#gs_sp_867552" />
  <bp:PARTICIPANTS rdf:resource="#gs_sp_448113" />
  <bp:XREF rdf:resource="#Pubmed_15548685" />
</bp:interaction>
<bp:interaction rdf:ID="gs_1314774">
  <bp:PARTICIPANTS rdf:resource="#gs_sp_867552" />
  <bp:PARTICIPANTS rdf:resource="#gs_sp_605082" />
  <bp:XREF rdf:resource="#Pubmed_15548685" />
</bp:interaction>
<bp:interaction rdf:ID="gs_1315976">
  <bp:PARTICIPANTS rdf:resource="#gs_sp_871101" />
  <bp:PARTICIPANTS rdf:resource="#gs_sp_449373" />
  <bp:XREF rdf:resource="#Pubmed_16985257" />
</bp:interaction>
<bp:interaction rdf:ID="gs_1316007">
  <bp:PARTICIPANTS rdf:resource="#gs_sp_871101" />
  <bp:PARTICIPANTS rdf:resource="#gs_sp_428537" />
  <bp:XREF rdf:resource="#Pubmed_16985257" />
</bp:interaction>
<bp:interaction rdf:ID="gs_1316022">
  <bp:PARTICIPANTS rdf:resource="#gs_sp_871101" />
  <bp:PARTICIPANTS rdf:resource="#gs_sp_435927" />
  <bp:XREF rdf:resource="#Pubmed_16985257" />
</bp:interaction>
<bp:interaction rdf:ID="gs_1316023">
  <bp:PARTICIPANTS rdf:resource="#gs_sp_871101" />
  <bp:PARTICIPANTS rdf:resource="#gs_sp_506781" />
  <bp:XREF rdf:resource="#Pubmed_16985257" />
</bp:interaction>
<bp:interaction rdf:ID="gs_1320825">
  <bp:PARTICIPANTS rdf:resource="#gs_sp_952279" />
  <bp:PARTICIPANTS rdf:resource="#gs_sp_450344" />
  <bp:XREF rdf:resource="#Pubmed_15220471" />
  <bp:XREF rdf:resource="#Pubmed_16006743" />
</bp:interaction>
<bp:interaction rdf:ID="gs_1321937">
  <bp:PARTICIPANTS rdf:resource="#gs_sp_27247" />
  <bp:PARTICIPANTS rdf:resource="#gs_sp_862356" />
  <bp:XREF rdf:resource="#Pubmed_16183991" />
</bp:interaction>
<bp:interaction rdf:ID="gs_1322277">
  <bp:PARTICIPANTS rdf:resource="#gs_sp_430847" />
  <bp:PARTICIPANTS rdf:resource="#gs_sp_442253" />
  <bp:XREF rdf:resource="#Pubmed_16314423" />
</bp:interaction>
<bp:interaction rdf:ID="gs_1322283">
  <bp:PARTICIPANTS rdf:resource="#gs_sp_952279" />
  <bp:PARTICIPANTS rdf:resource="#gs_sp_442253" />
  <bp:XREF rdf:resource="#Pubmed_16314423" />
</bp:interaction>
<bp:interaction rdf:ID="gs_1322289">
  <bp:PARTICIPANTS rdf:resource="#gs_sp_27247" />
  <bp:PARTICIPANTS rdf:resource="#gs_sp_952279" />
  <bp:XREF rdf:resource="#Pubmed_16395277" />
</bp:interaction>
<bp:interaction rdf:ID="gs_1322333">
  <bp:PARTICIPANTS rdf:resource="#gs_sp_952279" />
  <bp:PARTICIPANTS rdf:resource="#gs_sp_424687" />
  <bp:XREF rdf:resource="#Pubmed_16923962" />
</bp:interaction>
<bp:interaction rdf:ID="gs_1322377">
  <bp:PARTICIPANTS rdf:resource="#gs_sp_27247" />
  <bp:PARTICIPANTS rdf:resource="#gs_sp_870164" />
  <bp:XREF rdf:resource="#Pubmed_17112576" />
  <bp:XREF rdf:resource="#Pubmed_17086191" />
</bp:interaction>
<bp:interaction rdf:ID="gs_1323832">
  <bp:PARTICIPANTS rdf:resource="#gs_sp_871101" />
  <bp:PARTICIPANTS rdf:resource="#gs_sp_423115" />
  <bp:XREF rdf:resource="#Pubmed_15262994" />
  <bp:XREF rdf:resource="#Pubmed_9815135" />
  <bp:XREF rdf:resource="#Pubmed_12791698" />
  <bp:XREF rdf:resource="#Pubmed_12705865" />
  <bp:XREF rdf:resource="#Pubmed_11798191" />
  <bp:XREF rdf:resource="#Pubmed_15639194" />
</bp:interaction>
<bp:interaction rdf:ID="gs_1323833">
  <bp:PARTICIPANTS rdf:resource="#gs_sp_871101" />
  <bp:PARTICIPANTS rdf:resource="#gs_sp_423121" />
  <bp:XREF rdf:resource="#Pubmed_15262994" />
  <bp:XREF rdf:resource="#Pubmed_9815135" />
  <bp:XREF rdf:resource="#Pubmed_12791698" />
  <bp:XREF rdf:resource="#Pubmed_11798191" />
  <bp:XREF rdf:resource="#Pubmed_10098492" />
  <bp:XREF rdf:resource="#Pubmed_15226431" />
  <bp:XREF rdf:resource="#Pubmed_12962153" />
</bp:interaction>
<bp:interaction rdf:ID="gs_1323834">
  <bp:PARTICIPANTS rdf:resource="#gs_sp_871101" />
  <bp:PARTICIPANTS rdf:resource="#gs_sp_423201" />
  <bp:XREF rdf:resource="#Pubmed_15262994" />
  <bp:XREF rdf:resource="#Pubmed_12730331" />
  <bp:XREF rdf:resource="#Pubmed_11840453" />
  <bp:XREF rdf:resource="#Pubmed_10509752" />
  <bp:XREF rdf:resource="#Pubmed_11369442" />
  <bp:XREF rdf:resource="#Pubmed_9815135" />
  <bp:XREF rdf:resource="#Pubmed_12791698" />
  <bp:XREF rdf:resource="#Pubmed_12705865" />
  <bp:XREF rdf:resource="#Pubmed_11867749" />
  <bp:XREF rdf:resource="#Pubmed_11798191" />
  <bp:XREF rdf:resource="#Pubmed_11546766" />
  <bp:XREF rdf:resource="#Pubmed_15226431" />
  <bp:XREF rdf:resource="#Pubmed_16275121" />
  <bp:XREF rdf:resource="#Pubmed_16945951" />
</bp:interaction>
<bp:interaction rdf:ID="gs_1323835">
  <bp:PARTICIPANTS rdf:resource="#gs_sp_871101" />
  <bp:PARTICIPANTS rdf:resource="#gs_sp_428537" />
  <bp:XREF rdf:resource="#Pubmed_15262994" />
  <bp:XREF rdf:resource="#Pubmed_12791698" />
  <bp:XREF rdf:resource="#Pubmed_16945951" />
</bp:interaction>
<bp:interaction rdf:ID="gs_1323839">
  <bp:PARTICIPANTS rdf:resource="#gs_sp_871101" />
  <bp:PARTICIPANTS rdf:resource="#gs_sp_435927" />
  <bp:XREF rdf:resource="#Pubmed_15262994" />
  <bp:XREF rdf:resource="#Pubmed_12730331" />
  <bp:XREF rdf:resource="#Pubmed_12388208" />
  <bp:XREF rdf:resource="#Pubmed_10098492" />
  <bp:XREF rdf:resource="#Pubmed_16945951" />
</bp:interaction>
<bp:interaction rdf:ID="gs_1323840">
  <bp:PARTICIPANTS rdf:resource="#gs_sp_862724" />
  <bp:PARTICIPANTS rdf:resource="#gs_sp_426993" />
  <bp:XREF rdf:resource="#Pubmed_12705865" />
  <bp:XREF rdf:resource="#Pubmed_12088279" />
  <bp:XREF rdf:resource="#Pubmed_15037548" />
  <bp:XREF rdf:resource="#Pubmed_12401792" />
</bp:interaction>
<bp:interaction rdf:ID="gs_1323852">
  <bp:PARTICIPANTS rdf:resource="#gs_sp_875648" />
  <bp:PARTICIPANTS rdf:resource="#gs_sp_423201" />
  <bp:XREF rdf:resource="#Pubmed_12705865" />
</bp:interaction>
<bp:interaction rdf:ID="gs_1324008">
  <bp:PARTICIPANTS rdf:resource="#gs_sp_867552" />
  <bp:PARTICIPANTS rdf:resource="#gs_sp_442253" />
  <bp:XREF rdf:resource="#Pubmed_15247272" />
  <bp:XREF rdf:resource="#Pubmed_15377670" />
</bp:interaction>
<bp:interaction rdf:ID="gs_1326674">
  <bp:PARTICIPANTS rdf:resource="#gs_sp_14585" />
  <bp:PARTICIPANTS rdf:resource="#gs_sp_511232" />
  <bp:XREF rdf:resource="#Pubmed_16690988" />
</bp:interaction>
<bp:interaction rdf:ID="gs_1326679">
  <bp:PARTICIPANTS rdf:resource="#gs_sp_14585" />
  <bp:PARTICIPANTS rdf:resource="#gs_sp_436327" />
  <bp:XREF rdf:resource="#Pubmed_16690988" />
</bp:interaction>
<bp:interaction rdf:ID="gs_1326703">
  <bp:PARTICIPANTS rdf:resource="#gs_sp_14585" />
  <bp:PARTICIPANTS rdf:resource="#gs_sp_1062743" />
  <bp:XREF rdf:resource="#Pubmed_16690988" />
</bp:interaction>
<bp:interaction rdf:ID="gs_1326712">
  <bp:PARTICIPANTS rdf:resource="#gs_sp_14585" />
  <bp:PARTICIPANTS rdf:resource="#gs_sp_538932" />
  <bp:XREF rdf:resource="#Pubmed_16690988" />
</bp:interaction>
<bp:interaction rdf:ID="gs_1326716">
  <bp:PARTICIPANTS rdf:resource="#gs_sp_14585" />
  <bp:PARTICIPANTS rdf:resource="#gs_sp_642115" />
  <bp:XREF rdf:resource="#Pubmed_16690988" />
</bp:interaction>
<bp:interaction rdf:ID="gs_1326727">
  <bp:PARTICIPANTS rdf:resource="#gs_sp_14585" />
  <bp:PARTICIPANTS rdf:resource="#gs_sp_734595" />
  <bp:XREF rdf:resource="#Pubmed_16690988" />
</bp:interaction>
<bp:interaction rdf:ID="gs_1326733">
  <bp:PARTICIPANTS rdf:resource="#gs_sp_14585" />
  <bp:PARTICIPANTS rdf:resource="#gs_sp_518946" />
  <bp:XREF rdf:resource="#Pubmed_16690988" />
</bp:interaction>
<bp:interaction rdf:ID="gs_1326763">
  <bp:PARTICIPANTS rdf:resource="#gs_sp_14585" />
  <bp:PARTICIPANTS rdf:resource="#gs_sp_586074" />
  <bp:XREF rdf:resource="#Pubmed_16690988" />
</bp:interaction>
<bp:interaction rdf:ID="gs_1327191">
  <bp:PARTICIPANTS rdf:resource="#gs_sp_867552" />
  <bp:PARTICIPANTS rdf:resource="#gs_sp_511232" />
  <bp:XREF rdf:resource="#Pubmed_16368933" />
</bp:interaction>
<bp:interaction rdf:ID="gs_1327241">
  <bp:PARTICIPANTS rdf:resource="#gs_sp_867552" />
  <bp:PARTICIPANTS rdf:resource="#gs_sp_432084" />
  <bp:XREF rdf:resource="#Pubmed_16368933" />
</bp:interaction>
<bp:interaction rdf:ID="gs_1327271">
  <bp:PARTICIPANTS rdf:resource="#gs_sp_867552" />
  <bp:PARTICIPANTS rdf:resource="#gs_sp_500893" />
  <bp:XREF rdf:resource="#Pubmed_16368933" />
</bp:interaction>
<bp:interaction rdf:ID="gs_1327311">
  <bp:PARTICIPANTS rdf:resource="#gs_sp_867552" />
  <bp:PARTICIPANTS rdf:resource="#gs_sp_592307" />
  <bp:XREF rdf:resource="#Pubmed_16368933" />
</bp:interaction>
<bp:interaction rdf:ID="gs_1327319">
  <bp:PARTICIPANTS rdf:resource="#gs_sp_867552" />
  <bp:PARTICIPANTS rdf:resource="#gs_sp_612986" />
  <bp:XREF rdf:resource="#Pubmed_11481326" />
  <bp:XREF rdf:resource="#Pubmed_16368933" />
</bp:interaction>
<bp:interaction rdf:ID="gs_1327997">
  <bp:PARTICIPANTS rdf:resource="#gs_sp_430847" />
  <bp:PARTICIPANTS rdf:resource="#gs_sp_518000" />
  <bp:XREF rdf:resource="#Pubmed_11297548" />
</bp:interaction>
<bp:interaction rdf:ID="gs_1328053">
  <bp:PARTICIPANTS rdf:resource="#gs_sp_430847" />
  <bp:PARTICIPANTS rdf:resource="#gs_sp_425560" />
  <bp:XREF rdf:resource="#Pubmed_11297548" />
</bp:interaction>
<bp:interaction rdf:ID="gs_1328089">
  <bp:PARTICIPANTS rdf:resource="#gs_sp_862724" />
  <bp:PARTICIPANTS rdf:resource="#gs_sp_520731" />
  <bp:XREF rdf:resource="#Pubmed_15520860" />
</bp:interaction>
<bp:interaction rdf:ID="gs_1610911">
  <bp:PARTICIPANTS rdf:resource="#gs_sp_844329" />
  <bp:PARTICIPANTS rdf:resource="#gs_sp_431893" />
  <bp:XREF rdf:resource="#Pubmed_14688200" />
  <bp:XREF rdf:resource="#Pubmed_16882887" />
  <bp:XREF rdf:resource="#Pubmed_12419851" />
</bp:interaction>
<bp:interaction rdf:ID="gs_1610917">
  <bp:PARTICIPANTS rdf:resource="#gs_sp_844329" />
  <bp:PARTICIPANTS rdf:resource="#gs_sp_501827" />
  <bp:XREF rdf:resource="#Pubmed_12419851" />
</bp:interaction>
<bp:interaction rdf:ID="gs_1610922">
  <bp:PARTICIPANTS rdf:resource="#gs_sp_844329" />
  <bp:PARTICIPANTS rdf:resource="#gs_sp_506781" />
  <bp:XREF rdf:resource="#Pubmed_12419851" />
  <bp:XREF rdf:resource="#Pubmed_16870142" />
</bp:interaction>
<bp:interaction rdf:ID="gs_1610925">
  <bp:PARTICIPANTS rdf:resource="#gs_sp_844329" />
  <bp:PARTICIPANTS rdf:resource="#gs_sp_424329" />
  <bp:XREF rdf:resource="#Pubmed_12419851" />
</bp:interaction>
<bp:interaction rdf:ID="gs_1610962">
  <bp:PARTICIPANTS rdf:resource="#gs_sp_844329" />
  <bp:PARTICIPANTS rdf:resource="#gs_sp_594508" />
  <bp:XREF rdf:resource="#Pubmed_14688200" />
  <bp:XREF rdf:resource="#Pubmed_12419851" />
  <bp:XREF rdf:resource="#Pubmed_16804080" />
</bp:interaction>
<bp:interaction rdf:ID="gs_1610963">
  <bp:PARTICIPANTS rdf:resource="#gs_sp_844329" />
  <bp:PARTICIPANTS rdf:resource="#gs_sp_441313" />
  <bp:XREF rdf:resource="#Pubmed_12419851" />
</bp:interaction>
<bp:interaction rdf:ID="gs_1610977">
  <bp:PARTICIPANTS rdf:resource="#gs_sp_844329" />
  <bp:PARTICIPANTS rdf:resource="#gs_sp_473469" />
  <bp:XREF rdf:resource="#Pubmed_12409312" />
  <bp:XREF rdf:resource="#Pubmed_12419851" />
  <bp:XREF rdf:resource="#Pubmed_16882887" />
  <bp:XREF rdf:resource="#Pubmed_15039484" />
</bp:interaction>
<bp:interaction rdf:ID="gs_1610991">
  <bp:PARTICIPANTS rdf:resource="#gs_sp_844329" />
  <bp:PARTICIPANTS rdf:resource="#gs_sp_610073" />
  <bp:XREF rdf:resource="#Pubmed_12419851" />
</bp:interaction>
<bp:interaction rdf:ID="gs_1610997">
  <bp:PARTICIPANTS rdf:resource="#gs_sp_844329" />
  <bp:PARTICIPANTS rdf:resource="#gs_sp_547021" />
  <bp:XREF rdf:resource="#Pubmed_12419851" />
</bp:interaction>
<bp:interaction rdf:ID="gs_1611009">
  <bp:PARTICIPANTS rdf:resource="#gs_sp_844329" />
  <bp:PARTICIPANTS rdf:resource="#gs_sp_500893" />
  <bp:XREF rdf:resource="#Pubmed_12419851" />
</bp:interaction>
<bp:interaction rdf:ID="gs_1611024">
  <bp:PARTICIPANTS rdf:resource="#gs_sp_844329" />
  <bp:PARTICIPANTS rdf:resource="#gs_sp_541258" />
  <bp:XREF rdf:resource="#Pubmed_12419851" />
</bp:interaction>
<bp:interaction rdf:ID="gs_1611042">
  <bp:PARTICIPANTS rdf:resource="#gs_sp_844329" />
  <bp:PARTICIPANTS rdf:resource="#gs_sp_440437" />
  <bp:XREF rdf:resource="#Pubmed_12419851" />
</bp:interaction>
<bp:interaction rdf:ID="gs_1611067">
  <bp:PARTICIPANTS rdf:resource="#gs_sp_844329" />
  <bp:PARTICIPANTS rdf:resource="#gs_sp_461038" />
  <bp:XREF rdf:resource="#Pubmed_15039484" />
  <bp:XREF rdf:resource="#Pubmed_12419851" />
  <bp:XREF rdf:resource="#Pubmed_12409312" />
</bp:interaction>
<bp:interaction rdf:ID="gs_1611070">
  <bp:PARTICIPANTS rdf:resource="#gs_sp_844329" />
  <bp:PARTICIPANTS rdf:resource="#gs_sp_444539" />
  <bp:XREF rdf:resource="#Pubmed_12419851" />
</bp:interaction>
<bp:interaction rdf:ID="gs_1611105">
  <bp:PARTICIPANTS rdf:resource="#gs_sp_844329" />
  <bp:PARTICIPANTS rdf:resource="#gs_sp_448561" />
  <bp:XREF rdf:resource="#Pubmed_12419851" />
</bp:interaction>
<bp:interaction rdf:ID="gs_1611144">
  <bp:PARTICIPANTS rdf:resource="#gs_sp_844329" />
  <bp:PARTICIPANTS rdf:resource="#gs_sp_488687" />
  <bp:XREF rdf:resource="#Pubmed_12419851" />
</bp:interaction>
<bp:interaction rdf:ID="gs_1611151">
  <bp:PARTICIPANTS rdf:resource="#gs_sp_844329" />
  <bp:PARTICIPANTS rdf:resource="#gs_sp_454694" />
  <bp:XREF rdf:resource="#Pubmed_12403853" />
  <bp:XREF rdf:resource="#Pubmed_12419851" />
  <bp:XREF rdf:resource="#Pubmed_16882887" />
</bp:interaction>
<bp:interaction rdf:ID="gs_1611156">
  <bp:PARTICIPANTS rdf:resource="#gs_sp_844329" />
  <bp:PARTICIPANTS rdf:resource="#gs_sp_645002" />
  <bp:XREF rdf:resource="#Pubmed_12419851" />
</bp:interaction>
<bp:interaction rdf:ID="gs_1611164">
  <bp:PARTICIPANTS rdf:resource="#gs_sp_844329" />
  <bp:PARTICIPANTS rdf:resource="#gs_sp_1771486" />
  <bp:XREF rdf:resource="#Pubmed_12419851" />
</bp:interaction>
<bp:interaction rdf:ID="gs_1611275">
  <bp:PARTICIPANTS rdf:resource="#gs_sp_844329" />
  <bp:PARTICIPANTS rdf:resource="#gs_sp_472182" />
  <bp:XREF rdf:resource="#Pubmed_12419851" />
</bp:interaction>
<bp:interaction rdf:ID="gs_1611345">
  <bp:PARTICIPANTS rdf:resource="#gs_sp_844329" />
  <bp:PARTICIPANTS rdf:resource="#gs_sp_427035" />
  <bp:XREF rdf:resource="#Pubmed_12419851" />
</bp:interaction>
<bp:interaction rdf:ID="gs_1611351">
  <bp:PARTICIPANTS rdf:resource="#gs_sp_844329" />
  <bp:PARTICIPANTS rdf:resource="#gs_sp_431887" />
  <bp:XREF rdf:resource="#Pubmed_12419851" />
  <bp:XREF rdf:resource="#Pubmed_15044709" />
</bp:interaction>
<bp:interaction rdf:ID="gs_1611356">
  <bp:PARTICIPANTS rdf:resource="#gs_sp_844329" />
  <bp:PARTICIPANTS rdf:resource="#gs_sp_645482" />
  <bp:XREF rdf:resource="#Pubmed_12419851" />
</bp:interaction>
<bp:interaction rdf:ID="gs_1611464">
  <bp:PARTICIPANTS rdf:resource="#gs_sp_844329" />
  <bp:PARTICIPANTS rdf:resource="#gs_sp_442077" />
  <bp:XREF rdf:resource="#Pubmed_12419851" />
</bp:interaction>
<bp:interaction rdf:ID="gs_1611535">
  <bp:PARTICIPANTS rdf:resource="#gs_sp_844329" />
  <bp:PARTICIPANTS rdf:resource="#gs_sp_593809" />
  <bp:XREF rdf:resource="#Pubmed_12419851" />
</bp:interaction>
<bp:interaction rdf:ID="gs_1611554">
  <bp:PARTICIPANTS rdf:resource="#gs_sp_844329" />
  <bp:PARTICIPANTS rdf:resource="#gs_sp_449662" />
  <bp:XREF rdf:resource="#Pubmed_12419851" />
</bp:interaction>
<bp:interaction rdf:ID="gs_1611587">
  <bp:PARTICIPANTS rdf:resource="#gs_sp_844329" />
  <bp:PARTICIPANTS rdf:resource="#gs_sp_453276" />
  <bp:XREF rdf:resource="#Pubmed_12419851" />
</bp:interaction>
<bp:interaction rdf:ID="gs_1611594">
  <bp:PARTICIPANTS rdf:resource="#gs_sp_844329" />
  <bp:PARTICIPANTS rdf:resource="#gs_sp_538932" />
  <bp:XREF rdf:resource="#Pubmed_12419851" />
  <bp:XREF rdf:resource="#Pubmed_16882887" />
</bp:interaction>
<bp:interaction rdf:ID="gs_1611616">
  <bp:PARTICIPANTS rdf:resource="#gs_sp_844329" />
  <bp:PARTICIPANTS rdf:resource="#gs_sp_449373" />
  <bp:XREF rdf:resource="#Pubmed_14688200" />
</bp:interaction>
<bp:interaction rdf:ID="gs_1611641">
  <bp:PARTICIPANTS rdf:resource="#gs_sp_844329" />
  <bp:PARTICIPANTS rdf:resource="#gs_sp_504196" />
  <bp:XREF rdf:resource="#Pubmed_14688200" />
</bp:interaction>
<bp:interaction rdf:ID="gs_1611652">
  <bp:PARTICIPANTS rdf:resource="#gs_sp_844329" />
  <bp:PARTICIPANTS rdf:resource="#gs_sp_500229" />
  <bp:XREF rdf:resource="#Pubmed_14688200" />
</bp:interaction>
<bp:interaction rdf:ID="gs_1611662">
  <bp:PARTICIPANTS rdf:resource="#gs_sp_844329" />
  <bp:PARTICIPANTS rdf:resource="#gs_sp_653271" />
  <bp:XREF rdf:resource="#Pubmed_14688200" />
</bp:interaction>
<bp:interaction rdf:ID="gs_1611683">
  <bp:PARTICIPANTS rdf:resource="#gs_sp_844329" />
  <bp:PARTICIPANTS rdf:resource="#gs_sp_428549" />
  <bp:XREF rdf:resource="#Pubmed_14688200" />
</bp:interaction>
<bp:interaction rdf:ID="gs_1611700">
  <bp:PARTICIPANTS rdf:resource="#gs_sp_844329" />
  <bp:PARTICIPANTS rdf:resource="#gs_sp_428579" />
  <bp:XREF rdf:resource="#Pubmed_14688200" />
</bp:interaction>
<bp:interaction rdf:ID="gs_1611702">
  <bp:PARTICIPANTS rdf:resource="#gs_sp_844329" />
  <bp:PARTICIPANTS rdf:resource="#gs_sp_434811" />
  <bp:XREF rdf:resource="#Pubmed_14688200" />
  <bp:XREF rdf:resource="#Pubmed_15039484" />
</bp:interaction>
<bp:interaction rdf:ID="gs_1611704">
  <bp:PARTICIPANTS rdf:resource="#gs_sp_844329" />
  <bp:PARTICIPANTS rdf:resource="#gs_sp_429662" />
  <bp:XREF rdf:resource="#Pubmed_14688200" />
</bp:interaction>
<bp:interaction rdf:ID="gs_1611746">
  <bp:PARTICIPANTS rdf:resource="#gs_sp_844329" />
  <bp:PARTICIPANTS rdf:resource="#gs_sp_424295" />
  <bp:XREF rdf:resource="#Pubmed_15044709" />
</bp:interaction>
<bp:interaction rdf:ID="gs_1611748">
  <bp:PARTICIPANTS rdf:resource="#gs_sp_844329" />
  <bp:PARTICIPANTS rdf:resource="#gs_sp_436826" />
  <bp:XREF rdf:resource="#Pubmed_15044709" />
</bp:interaction>
<bp:interaction rdf:ID="gs_1611749">
  <bp:PARTICIPANTS rdf:resource="#gs_sp_844329" />
  <bp:PARTICIPANTS rdf:resource="#gs_sp_439937" />
  <bp:XREF rdf:resource="#Pubmed_15044709" />
  <bp:XREF rdf:resource="#Pubmed_16882887" />
</bp:interaction>
<bp:interaction rdf:ID="gs_1611752">
  <bp:PARTICIPANTS rdf:resource="#gs_sp_844329" />
  <bp:PARTICIPANTS rdf:resource="#gs_sp_429285" />
  <bp:XREF rdf:resource="#Pubmed_15044709" />
</bp:interaction>
<bp:interaction rdf:ID="gs_1611757">
  <bp:PARTICIPANTS rdf:resource="#gs_sp_844329" />
  <bp:PARTICIPANTS rdf:resource="#gs_sp_605963" />
  <bp:XREF rdf:resource="#Pubmed_15044709" />
</bp:interaction>
<bp:interaction rdf:ID="gs_1611759">
  <bp:PARTICIPANTS rdf:resource="#gs_sp_844329" />
  <bp:PARTICIPANTS rdf:resource="#gs_sp_523412" />
  <bp:XREF rdf:resource="#Pubmed_15044709" />
</bp:interaction>
<bp:interaction rdf:ID="gs_1611760">
  <bp:PARTICIPANTS rdf:resource="#gs_sp_844329" />
  <bp:PARTICIPANTS rdf:resource="#gs_sp_431893" />
  <bp:XREF rdf:resource="#Pubmed_15044709" />
  <bp:XREF rdf:resource="#Pubmed_15302862" />
</bp:interaction>
<bp:interaction rdf:ID="gs_1611770">
  <bp:PARTICIPANTS rdf:resource="#gs_sp_844329" />
  <bp:PARTICIPANTS rdf:resource="#gs_sp_426292" />
  <bp:XREF rdf:resource="#Pubmed_15044709" />
</bp:interaction>
<bp:interaction rdf:ID="gs_1611772">
  <bp:PARTICIPANTS rdf:resource="#gs_sp_844329" />
  <bp:PARTICIPANTS rdf:resource="#gs_sp_434667" />
  <bp:XREF rdf:resource="#Pubmed_15044709" />
  <bp:XREF rdf:resource="#Pubmed_12403853" />
</bp:interaction>
<bp:interaction rdf:ID="gs_1611784">
  <bp:PARTICIPANTS rdf:resource="#gs_sp_844329" />
  <bp:PARTICIPANTS rdf:resource="#gs_sp_435353" />
  <bp:XREF rdf:resource="#Pubmed_15044709" />
</bp:interaction>
<bp:interaction rdf:ID="gs_1611786">
  <bp:PARTICIPANTS rdf:resource="#gs_sp_844329" />
  <bp:PARTICIPANTS rdf:resource="#gs_sp_449545" />
  <bp:XREF rdf:resource="#Pubmed_15044709" />
  <bp:XREF rdf:resource="#Pubmed_15302862" />
</bp:interaction>
<bp:interaction rdf:ID="gs_1611796">
  <bp:PARTICIPANTS rdf:resource="#gs_sp_844329" />
  <bp:PARTICIPANTS rdf:resource="#gs_sp_424927" />
  <bp:XREF rdf:resource="#Pubmed_15044709" />
</bp:interaction>
<bp:interaction rdf:ID="gs_1611797">
  <bp:PARTICIPANTS rdf:resource="#gs_sp_844329" />
  <bp:PARTICIPANTS rdf:resource="#gs_sp_434198" />
  <bp:XREF rdf:resource="#Pubmed_15044709" />
</bp:interaction>
<bp:interaction rdf:ID="gs_1611799">
  <bp:PARTICIPANTS rdf:resource="#gs_sp_844329" />
  <bp:PARTICIPANTS rdf:resource="#gs_sp_488443" />
  <bp:XREF rdf:resource="#Pubmed_15044709" />
  <bp:XREF rdf:resource="#Pubmed_15302862" />
</bp:interaction>
<bp:interaction rdf:ID="gs_1611825">
  <bp:PARTICIPANTS rdf:resource="#gs_sp_844329" />
  <bp:PARTICIPANTS rdf:resource="#gs_sp_426216" />
  <bp:XREF rdf:resource="#Pubmed_12409312" />
</bp:interaction>
<bp:interaction rdf:ID="gs_1611903">
  <bp:PARTICIPANTS rdf:resource="#gs_sp_844329" />
  <bp:PARTICIPANTS rdf:resource="#gs_sp_424295" />
  <bp:XREF rdf:resource="#Pubmed_12409312" />
</bp:interaction>
<bp:interaction rdf:ID="gs_1611909">
  <bp:PARTICIPANTS rdf:resource="#gs_sp_844329" />
  <bp:PARTICIPANTS rdf:resource="#gs_sp_425792" />
  <bp:XREF rdf:resource="#Pubmed_12409312" />
  <bp:XREF rdf:resource="#Pubmed_16882887" />
</bp:interaction>
<bp:interaction rdf:ID="gs_1611916">
  <bp:PARTICIPANTS rdf:resource="#gs_sp_844329" />
  <bp:PARTICIPANTS rdf:resource="#gs_sp_429158" />
  <bp:XREF rdf:resource="#Pubmed_12409312" />
</bp:interaction>
<bp:interaction rdf:ID="gs_1611953">
  <bp:PARTICIPANTS rdf:resource="#gs_sp_844329" />
  <bp:PARTICIPANTS rdf:resource="#gs_sp_541056" />
  <bp:XREF rdf:resource="#Pubmed_12409312" />
</bp:interaction>
<bp:interaction rdf:ID="gs_1611983">
  <bp:PARTICIPANTS rdf:resource="#gs_sp_844329" />
  <bp:PARTICIPANTS rdf:resource="#gs_sp_453852" />
  <bp:XREF rdf:resource="#Pubmed_12409312" />
</bp:interaction>
<bp:interaction rdf:ID="gs_1611990">
  <bp:PARTICIPANTS rdf:resource="#gs_sp_844329" />
  <bp:PARTICIPANTS rdf:resource="#gs_sp_517615" />
  <bp:XREF rdf:resource="#Pubmed_15302862" />
</bp:interaction>
<bp:interaction rdf:ID="gs_1611998">
  <bp:PARTICIPANTS rdf:resource="#gs_sp_844329" />
  <bp:PARTICIPANTS rdf:resource="#gs_sp_429134" />
  <bp:XREF rdf:resource="#Pubmed_16882887" />
  <bp:XREF rdf:resource="#Pubmed_15302862" />
</bp:interaction>
<bp:interaction rdf:ID="gs_1612016">
  <bp:PARTICIPANTS rdf:resource="#gs_sp_844329" />
  <bp:PARTICIPANTS rdf:resource="#gs_sp_443718" />
  <bp:XREF rdf:resource="#Pubmed_15302862" />
</bp:interaction>
<bp:interaction rdf:ID="gs_1612036">
  <bp:PARTICIPANTS rdf:resource="#gs_sp_844329" />
  <bp:PARTICIPANTS rdf:resource="#gs_sp_1763878" />
  <bp:XREF rdf:resource="#Pubmed_15039484" />
  <bp:XREF rdf:resource="#Pubmed_15302862" />
</bp:interaction>
<bp:interaction rdf:ID="gs_1612037">
  <bp:PARTICIPANTS rdf:resource="#gs_sp_844329" />
  <bp:PARTICIPANTS rdf:resource="#gs_sp_429484" />
  <bp:XREF rdf:resource="#Pubmed_15039484" />
  <bp:XREF rdf:resource="#Pubmed_15302862" />
</bp:interaction>
<bp:interaction rdf:ID="gs_1612075">
  <bp:PARTICIPANTS rdf:resource="#gs_sp_844329" />
  <bp:PARTICIPANTS rdf:resource="#gs_sp_436552" />
  <bp:XREF rdf:resource="#Pubmed_16882887" />
</bp:interaction>
<bp:interaction rdf:ID="gs_1612086">
  <bp:PARTICIPANTS rdf:resource="#gs_sp_844329" />
  <bp:PARTICIPANTS rdf:resource="#gs_sp_640475" />
  <bp:XREF rdf:resource="#Pubmed_16882887" />
</bp:interaction>
<bp:interaction rdf:ID="gs_1612090">
  <bp:PARTICIPANTS rdf:resource="#gs_sp_844329" />
  <bp:PARTICIPANTS rdf:resource="#gs_sp_785730" />
  <bp:XREF rdf:resource="#Pubmed_16882887" />
</bp:interaction>
<bp:interaction rdf:ID="gs_1612101">
  <bp:PARTICIPANTS rdf:resource="#gs_sp_844329" />
  <bp:PARTICIPANTS rdf:resource="#gs_sp_460886" />
  <bp:XREF rdf:resource="#Pubmed_16882887" />
</bp:interaction>
<bp:interaction rdf:ID="gs_1612111">
  <bp:PARTICIPANTS rdf:resource="#gs_sp_844329" />
  <bp:PARTICIPANTS rdf:resource="#gs_sp_525165" />
  <bp:XREF rdf:resource="#Pubmed_16882887" />
</bp:interaction>
<bp:interaction rdf:ID="gs_1612113">
  <bp:PARTICIPANTS rdf:resource="#gs_sp_844329" />
  <bp:PARTICIPANTS rdf:resource="#gs_sp_588390" />
  <bp:XREF rdf:resource="#Pubmed_16882887" />
</bp:interaction>
<bp:interaction rdf:ID="gs_1612119">
  <bp:PARTICIPANTS rdf:resource="#gs_sp_844329" />
  <bp:PARTICIPANTS rdf:resource="#gs_sp_628567" />
  <bp:XREF rdf:resource="#Pubmed_16882887" />
</bp:interaction>
<bp:interaction rdf:ID="gs_1612142">
  <bp:PARTICIPANTS rdf:resource="#gs_sp_844329" />
  <bp:PARTICIPANTS rdf:resource="#gs_sp_552863" />
  <bp:XREF rdf:resource="#Pubmed_15941876" />
</bp:interaction>
<bp:interaction rdf:ID="gs_1612245">
  <bp:PARTICIPANTS rdf:resource="#gs_sp_844329" />
  <bp:PARTICIPANTS rdf:resource="#gs_sp_423954" />
  <bp:XREF rdf:resource="#Pubmed_12403853" />
</bp:interaction>
<bp:interaction rdf:ID="gs_1612296">
  <bp:PARTICIPANTS rdf:resource="#gs_sp_844329" />
  <bp:PARTICIPANTS rdf:resource="#gs_sp_432084" />
  <bp:XREF rdf:resource="#Pubmed_12403853" />
</bp:interaction>
<bp:interaction rdf:ID="gs_1612377">
  <bp:PARTICIPANTS rdf:resource="#gs_sp_844329" />
  <bp:PARTICIPANTS rdf:resource="#gs_sp_449844" />
  <bp:XREF rdf:resource="#Pubmed_12403853" />
</bp:interaction>
<bp:interaction rdf:ID="gs_1612423">
  <bp:PARTICIPANTS rdf:resource="#gs_sp_844329" />
  <bp:PARTICIPANTS rdf:resource="#gs_sp_449299" />
  <bp:XREF rdf:resource="#Pubmed_12403853" />
</bp:interaction>
<bp:interaction rdf:ID="gs_1612444">
  <bp:PARTICIPANTS rdf:resource="#gs_sp_844329" />
  <bp:PARTICIPANTS rdf:resource="#gs_sp_444199" />
  <bp:XREF rdf:resource="#Pubmed_12403853" />
</bp:interaction>
<bp:interaction rdf:ID="gs_1612597">
  <bp:PARTICIPANTS rdf:resource="#gs_sp_844329" />
  <bp:PARTICIPANTS rdf:resource="#gs_sp_423121" />
  <bp:XREF rdf:resource="#Pubmed_15039484" />
</bp:interaction>
<bp:interaction rdf:ID="gs_1612613">
  <bp:PARTICIPANTS rdf:resource="#gs_sp_844329" />
  <bp:PARTICIPANTS rdf:resource="#gs_sp_1062743" />
  <bp:XREF rdf:resource="#Pubmed_15039484" />
</bp:interaction>
<bp:interaction rdf:ID="gs_1612618">
  <bp:PARTICIPANTS rdf:resource="#gs_sp_844329" />
  <bp:PARTICIPANTS rdf:resource="#gs_sp_431881" />
  <bp:XREF rdf:resource="#Pubmed_15039484" />
</bp:interaction>
<bp:interaction rdf:ID="gs_1612628">
  <bp:PARTICIPANTS rdf:resource="#gs_sp_844329" />
  <bp:PARTICIPANTS rdf:resource="#gs_sp_460868" />
  <bp:XREF rdf:resource="#Pubmed_15039484" />
</bp:interaction>
<bp:interaction rdf:ID="gs_1614744">
  <bp:PARTICIPANTS rdf:resource="#gs_sp_954445" />
  <bp:PARTICIPANTS rdf:resource="#gs_sp_423201" />
  <bp:XREF rdf:resource="#Pubmed_15456881" />
</bp:interaction>
<bp:interaction rdf:ID="gs_1614784">
  <bp:PARTICIPANTS rdf:resource="#gs_sp_867552" />
  <bp:PARTICIPANTS rdf:resource="#gs_sp_454694" />
  <bp:XREF rdf:resource="#Pubmed_9699647" />
</bp:interaction>
<bp:interaction rdf:ID="gs_1616415">
  <bp:PARTICIPANTS rdf:resource="#gs_sp_844329" />
  <bp:PARTICIPANTS rdf:resource="#gs_sp_542073" />
  <bp:XREF rdf:resource="#Pubmed_11309484" />
</bp:interaction>
<bp:interaction rdf:ID="gs_1616464">
  <bp:PARTICIPANTS rdf:resource="#gs_sp_844329" />
  <bp:PARTICIPANTS rdf:resource="#gs_sp_488036" />
  <bp:XREF rdf:resource="#Pubmed_11309484" />
</bp:interaction>
<bp:interaction rdf:ID="gs_1616474">
  <bp:PARTICIPANTS rdf:resource="#gs_sp_844329" />
  <bp:PARTICIPANTS rdf:resource="#gs_sp_490878" />
  <bp:XREF rdf:resource="#Pubmed_11309484" />
</bp:interaction>
<bp:interaction rdf:ID="gs_1616518">
  <bp:PARTICIPANTS rdf:resource="#gs_sp_844329" />
  <bp:PARTICIPANTS rdf:resource="#gs_sp_487512" />
  <bp:XREF rdf:resource="#Pubmed_11309484" />
</bp:interaction>
<bp:interaction rdf:ID="gs_1618167">
  <bp:PARTICIPANTS rdf:resource="#gs_sp_14585" />
  <bp:PARTICIPANTS rdf:resource="#gs_sp_602418" />
  <bp:XREF rdf:resource="#Pubmed_16464976" />
</bp:interaction>
<bp:interaction rdf:ID="gs_1618173">
  <bp:PARTICIPANTS rdf:resource="#gs_sp_14585" />
  <bp:PARTICIPANTS rdf:resource="#gs_sp_608415" />
  <bp:XREF rdf:resource="#Pubmed_16464976" />
</bp:interaction>
<bp:interaction rdf:ID="gs_1618175">
  <bp:PARTICIPANTS rdf:resource="#gs_sp_14585" />
  <bp:PARTICIPANTS rdf:resource="#gs_sp_605082" />
  <bp:XREF rdf:resource="#Pubmed_16464976" />
</bp:interaction>
<bp:interaction rdf:ID="gs_1618177">
  <bp:PARTICIPANTS rdf:resource="#gs_sp_14585" />
  <bp:PARTICIPANTS rdf:resource="#gs_sp_428540" />
  <bp:XREF rdf:resource="#Pubmed_16464976" />
</bp:interaction>
<bp:interaction rdf:ID="gs_1618183">
  <bp:PARTICIPANTS rdf:resource="#gs_sp_14585" />
  <bp:PARTICIPANTS rdf:resource="#gs_sp_435927" />
  <bp:XREF rdf:resource="#Pubmed_16464976" />
</bp:interaction>
<bp:interaction rdf:ID="gs_1618187">
  <bp:PARTICIPANTS rdf:resource="#gs_sp_14585" />
  <bp:PARTICIPANTS rdf:resource="#gs_sp_429279" />
  <bp:XREF rdf:resource="#Pubmed_16464976" />
</bp:interaction>
<bp:interaction rdf:ID="gs_1618191">
  <bp:PARTICIPANTS rdf:resource="#gs_sp_14585" />
  <bp:PARTICIPANTS rdf:resource="#gs_sp_423545" />
  <bp:XREF rdf:resource="#Pubmed_16464976" />
</bp:interaction>
<bp:interaction rdf:ID="gs_1618633">
  <bp:PARTICIPANTS rdf:resource="#gs_sp_875092" />
  <bp:PARTICIPANTS rdf:resource="#gs_sp_527146" />
  <bp:XREF rdf:resource="#Pubmed_14664806" />
</bp:interaction>
<bp:interaction rdf:ID="gs_1618847">
  <bp:PARTICIPANTS rdf:resource="#gs_sp_862724" />
  <bp:PARTICIPANTS rdf:resource="#gs_sp_523318" />
  <bp:XREF rdf:resource="#Pubmed_15217816" />
</bp:interaction>
<bp:interaction rdf:ID="gs_1618849">
  <bp:PARTICIPANTS rdf:resource="#gs_sp_862724" />
  <bp:PARTICIPANTS rdf:resource="#gs_sp_592873" />
  <bp:XREF rdf:resource="#Pubmed_15217816" />
</bp:interaction>
<bp:interaction rdf:ID="gs_1618855">
  <bp:PARTICIPANTS rdf:resource="#gs_sp_862724" />
  <bp:PARTICIPANTS rdf:resource="#gs_sp_423545" />
  <bp:XREF rdf:resource="#Pubmed_15217816" />
</bp:interaction>
<bp:interaction rdf:ID="gs_1618870">
  <bp:PARTICIPANTS rdf:resource="#gs_sp_862724" />
  <bp:PARTICIPANTS rdf:resource="#gs_sp_1430516" />
  <bp:XREF rdf:resource="#Pubmed_15217816" />
</bp:interaction>
<bp:interaction rdf:ID="gs_1618872">
  <bp:PARTICIPANTS rdf:resource="#gs_sp_862724" />
  <bp:PARTICIPANTS rdf:resource="#gs_sp_500265" />
  <bp:XREF rdf:resource="#Pubmed_15217816" />
</bp:interaction>
<bp:interaction rdf:ID="gs_1618874">
  <bp:PARTICIPANTS rdf:resource="#gs_sp_862724" />
  <bp:PARTICIPANTS rdf:resource="#gs_sp_653271" />
  <bp:XREF rdf:resource="#Pubmed_15217816" />
</bp:interaction>
<bp:interaction rdf:ID="gs_1618889">
  <bp:PARTICIPANTS rdf:resource="#gs_sp_862724" />
  <bp:PARTICIPANTS rdf:resource="#gs_sp_504196" />
  <bp:XREF rdf:resource="#Pubmed_15217816" />
</bp:interaction>
<bp:interaction rdf:ID="gs_1618915">
  <bp:PARTICIPANTS rdf:resource="#gs_sp_862724" />
  <bp:PARTICIPANTS rdf:resource="#gs_sp_441313" />
  <bp:XREF rdf:resource="#Pubmed_15217816" />
</bp:interaction>
<bp:interaction rdf:ID="gs_1618958">
  <bp:PARTICIPANTS rdf:resource="#gs_sp_862724" />
  <bp:PARTICIPANTS rdf:resource="#gs_sp_1008004" />
  <bp:XREF rdf:resource="#Pubmed_15217816" />
</bp:interaction>
<bp:interaction rdf:ID="gs_1618976">
  <bp:PARTICIPANTS rdf:resource="#gs_sp_862724" />
  <bp:PARTICIPANTS rdf:resource="#gs_sp_511232" />
  <bp:XREF rdf:resource="#Pubmed_15217816" />
</bp:interaction>
<bp:interaction rdf:ID="gs_1619216">
  <bp:PARTICIPANTS rdf:resource="#gs_sp_844329" />
  <bp:PARTICIPANTS rdf:resource="#gs_sp_652321" />
  <bp:XREF rdf:resource="#Pubmed_16804080" />
</bp:interaction>
<bp:interaction rdf:ID="gs_1619228">
  <bp:PARTICIPANTS rdf:resource="#gs_sp_452970" />
  <bp:PARTICIPANTS rdf:resource="#gs_sp_546979" />
  <bp:XREF rdf:resource="#Pubmed_15345718" />
</bp:interaction>
<bp:interaction rdf:ID="gs_1619230">
  <bp:PARTICIPANTS rdf:resource="#gs_sp_862356" />
  <bp:PARTICIPANTS rdf:resource="#gs_sp_546979" />
  <bp:XREF rdf:resource="#Pubmed_15345718" />
</bp:interaction>
<bp:interaction rdf:ID="gs_1620367">
  <bp:PARTICIPANTS rdf:resource="#gs_sp_871101" />
  <bp:PARTICIPANTS rdf:resource="#gs_sp_435353" />
  <bp:XREF rdf:resource="#Pubmed_17164430" />
</bp:interaction>
<bp:interaction rdf:ID="gs_1620370">
  <bp:PARTICIPANTS rdf:resource="#gs_sp_871101" />
  <bp:PARTICIPANTS rdf:resource="#gs_sp_600278" />
  <bp:XREF rdf:resource="#Pubmed_17164430" />
</bp:interaction>
<bp:interaction rdf:ID="gs_1620373">
  <bp:PARTICIPANTS rdf:resource="#gs_sp_871101" />
  <bp:PARTICIPANTS rdf:resource="#gs_sp_640423" />
  <bp:XREF rdf:resource="#Pubmed_17164430" />
</bp:interaction>
<bp:interaction rdf:ID="gs_1620377">
  <bp:PARTICIPANTS rdf:resource="#gs_sp_871101" />
  <bp:PARTICIPANTS rdf:resource="#gs_sp_604177" />
  <bp:XREF rdf:resource="#Pubmed_17164430" />
</bp:interaction>
<bp:interaction rdf:ID="gs_1620383">
  <bp:PARTICIPANTS rdf:resource="#gs_sp_871101" />
  <bp:PARTICIPANTS rdf:resource="#gs_sp_443306" />
  <bp:XREF rdf:resource="#Pubmed_17164430" />
</bp:interaction>
<bp:interaction rdf:ID="gs_1621263">
  <bp:PARTICIPANTS rdf:resource="#gs_sp_871101" />
  <bp:PARTICIPANTS rdf:resource="#gs_sp_628635" />
  <bp:XREF rdf:resource="#Pubmed_11798191" />
</bp:interaction>
<bp:interaction rdf:ID="gs_1621264">
  <bp:PARTICIPANTS rdf:resource="#gs_sp_871101" />
  <bp:PARTICIPANTS rdf:resource="#gs_sp_429662" />
  <bp:XREF rdf:resource="#Pubmed_11798191" />
</bp:interaction>
<bp:interaction rdf:ID="gs_1621265">
  <bp:PARTICIPANTS rdf:resource="#gs_sp_871101" />
  <bp:PARTICIPANTS rdf:resource="#gs_sp_428579" />
  <bp:XREF rdf:resource="#Pubmed_11798191" />
</bp:interaction>
<bp:interaction rdf:ID="gs_1621266">
  <bp:PARTICIPANTS rdf:resource="#gs_sp_871101" />
  <bp:PARTICIPANTS rdf:resource="#gs_sp_523412" />
  <bp:XREF rdf:resource="#Pubmed_11798191" />
</bp:interaction>
<bp:interaction rdf:ID="gs_1621269">
  <bp:PARTICIPANTS rdf:resource="#gs_sp_871101" />
  <bp:PARTICIPANTS rdf:resource="#gs_sp_434811" />
  <bp:XREF rdf:resource="#Pubmed_11798191" />
</bp:interaction>
<bp:interaction rdf:ID="gs_1621271">
  <bp:PARTICIPANTS rdf:resource="#gs_sp_871101" />
  <bp:PARTICIPANTS rdf:resource="#gs_sp_1763878" />
  <bp:XREF rdf:resource="#Pubmed_11798191" />
</bp:interaction>
<bp:interaction rdf:ID="gs_1621273">
  <bp:PARTICIPANTS rdf:resource="#gs_sp_871101" />
  <bp:PARTICIPANTS rdf:resource="#gs_sp_429484" />
  <bp:XREF rdf:resource="#Pubmed_11798191" />
</bp:interaction>
<bp:interaction rdf:ID="gs_1621280">
  <bp:PARTICIPANTS rdf:resource="#gs_sp_871101" />
  <bp:PARTICIPANTS rdf:resource="#gs_sp_454570" />
  <bp:XREF rdf:resource="#Pubmed_11798191" />
</bp:interaction>
<bp:interaction rdf:ID="gs_1621288">
  <bp:PARTICIPANTS rdf:resource="#gs_sp_871101" />
  <bp:PARTICIPANTS rdf:resource="#gs_sp_636125" />
  <bp:XREF rdf:resource="#Pubmed_11798191" />
</bp:interaction>
<bp:interaction rdf:ID="gs_1621298">
  <bp:PARTICIPANTS rdf:resource="#gs_sp_871101" />
  <bp:PARTICIPANTS rdf:resource="#gs_sp_500893" />
  <bp:XREF rdf:resource="#Pubmed_11798191" />
</bp:interaction>
<bp:interaction rdf:ID="gs_1621299">
  <bp:PARTICIPANTS rdf:resource="#gs_sp_871101" />
  <bp:PARTICIPANTS rdf:resource="#gs_sp_436826" />
  <bp:XREF rdf:resource="#Pubmed_11798191" />
</bp:interaction>
<bp:interaction rdf:ID="gs_1621341">
  <bp:PARTICIPANTS rdf:resource="#gs_sp_1266816" />
  <bp:PARTICIPANTS rdf:resource="#gs_sp_954445" />
  <bp:XREF rdf:resource="#Pubmed_16439465" />
</bp:interaction>
<bp:interaction rdf:ID="gs_1621356">
  <bp:PARTICIPANTS rdf:resource="#gs_sp_1266816" />
  <bp:PARTICIPANTS rdf:resource="#gs_sp_871101" />
  <bp:XREF rdf:resource="#Pubmed_10022764" />
</bp:interaction>
<bp:interaction rdf:ID="gs_1621364">
  <bp:PARTICIPANTS rdf:resource="#gs_sp_27247" />
  <bp:PARTICIPANTS rdf:resource="#gs_sp_871838" />
  <bp:XREF rdf:resource="#Pubmed_16626303" />
</bp:interaction>
<bp:interaction rdf:ID="gs_1621365">
  <bp:PARTICIPANTS rdf:resource="#gs_sp_27247" />
  <bp:PARTICIPANTS rdf:resource="#gs_sp_875092" />
  <bp:XREF rdf:resource="#Pubmed_16626303" />
</bp:interaction>
<bp:interaction rdf:ID="gs_1621388">
  <bp:PARTICIPANTS rdf:resource="#gs_sp_27247" />
  <bp:PARTICIPANTS rdf:resource="#gs_sp_844485" />
  <bp:XREF rdf:resource="#Pubmed_17147953" />
</bp:interaction>
<bp:interaction rdf:ID="gs_1621389">
  <bp:PARTICIPANTS rdf:resource="#gs_sp_27247" />
  <bp:PARTICIPANTS rdf:resource="#gs_sp_18088" />
  <bp:XREF rdf:resource="#Pubmed_17147953" />
</bp:interaction>
<bp:interaction rdf:ID="gs_1621390">
  <bp:PARTICIPANTS rdf:resource="#gs_sp_27247" />
  <bp:PARTICIPANTS rdf:resource="#gs_sp_14585" />
  <bp:XREF rdf:resource="#Pubmed_17147953" />
</bp:interaction>
<bp:interaction rdf:ID="gs_1623488">
  <bp:PARTICIPANTS rdf:resource="#gs_sp_27247" />
  <bp:PARTICIPANTS rdf:resource="#gs_sp_437062" />
  <bp:XREF rdf:resource="#Pubmed_17086191" />
</bp:interaction>
<bp:interaction rdf:ID="gs_1623489">
  <bp:PARTICIPANTS rdf:resource="#gs_sp_27247" />
  <bp:PARTICIPANTS rdf:resource="#gs_sp_871116" />
  <bp:XREF rdf:resource="#Pubmed_17086191" />
</bp:interaction>
<bp:interaction rdf:ID="gs_1623494">
  <bp:PARTICIPANTS rdf:resource="#gs_sp_27247" />
  <bp:PARTICIPANTS rdf:resource="#gs_sp_865749" />
  <bp:XREF rdf:resource="#Pubmed_17086191" />
</bp:interaction>
<bp:interaction rdf:ID="gs_1623514">
  <bp:PARTICIPANTS rdf:resource="#gs_sp_27247" />
  <bp:PARTICIPANTS rdf:resource="#gs_sp_426993" />
  <bp:XREF rdf:resource="#Pubmed_17086191" />
</bp:interaction>
<bp:interaction rdf:ID="gs_1624553">
  <bp:PARTICIPANTS rdf:resource="#gs_sp_27247" />
  <bp:PARTICIPANTS rdf:resource="#gs_sp_867552" />
  <bp:XREF rdf:resource="#Pubmed_15188005" />
</bp:interaction>
<bp:interaction rdf:ID="gs_1625269">
  <bp:PARTICIPANTS rdf:resource="#gs_sp_867552" />
  <bp:PARTICIPANTS rdf:resource="#gs_sp_436552" />
  <bp:XREF rdf:resource="#Pubmed_11004667" />
</bp:interaction>
<bp:interaction rdf:ID="gs_1625284">
  <bp:PARTICIPANTS rdf:resource="#gs_sp_954445" />
  <bp:PARTICIPANTS rdf:resource="#gs_sp_9078" />
  <bp:XREF rdf:resource="#Pubmed_16329141" />
</bp:interaction>
<bp:interaction rdf:ID="gs_1625319">
  <bp:PARTICIPANTS rdf:resource="#gs_sp_27247" />
  <bp:PARTICIPANTS rdf:resource="#gs_sp_443306" />
  <bp:XREF rdf:resource="#Pubmed_16081268" />
</bp:interaction>
<bp:interaction rdf:ID="gs_1626615">
  <bp:PARTICIPANTS rdf:resource="#gs_sp_862724" />
  <bp:PARTICIPANTS rdf:resource="#gs_sp_9078" />
  <bp:XREF rdf:resource="#Pubmed_15855325" />
</bp:interaction>
<bp:interaction rdf:ID="gs_1629523">
  <bp:PARTICIPANTS rdf:resource="#gs_sp_14585" />
  <bp:PARTICIPANTS rdf:resource="#gs_sp_435371" />
  <bp:XREF rdf:resource="#Pubmed_14578854" />
</bp:interaction>
<bp:interaction rdf:ID="gs_1629524">
  <bp:PARTICIPANTS rdf:resource="#gs_sp_18088" />
  <bp:PARTICIPANTS rdf:resource="#gs_sp_435371" />
  <bp:XREF rdf:resource="#Pubmed_14578854" />
</bp:interaction>
<bp:interaction rdf:ID="gs_1634581">
  <bp:PARTICIPANTS rdf:resource="#gs_sp_844485" />
  <bp:PARTICIPANTS rdf:resource="#gs_sp_538932" />
  <bp:XREF rdf:resource="#Pubmed_14693707" />
</bp:interaction>
<bp:interaction rdf:ID="gs_1634588">
  <bp:PARTICIPANTS rdf:resource="#gs_sp_844485" />
  <bp:PARTICIPANTS rdf:resource="#gs_sp_442253" />
  <bp:XREF rdf:resource="#Pubmed_14693707" />
</bp:interaction>
<bp:interaction rdf:ID="gs_1634626">
  <bp:PARTICIPANTS rdf:resource="#gs_sp_844485" />
  <bp:PARTICIPANTS rdf:resource="#gs_sp_439937" />
  <bp:XREF rdf:resource="#Pubmed_14693707" />
</bp:interaction>
<bp:interaction rdf:ID="gs_1639528">
  <bp:PARTICIPANTS rdf:resource="#gs_sp_862724" />
  <bp:PARTICIPANTS rdf:resource="#gs_sp_13929" />
  <bp:XREF rdf:resource="#Pubmed_11007963" />
</bp:interaction>
<bp:interaction rdf:ID="gs_1639529">
  <bp:PARTICIPANTS rdf:resource="#gs_sp_875648" />
  <bp:PARTICIPANTS rdf:resource="#gs_sp_13929" />
  <bp:XREF rdf:resource="#Pubmed_11007963" />
</bp:interaction>
<bp:interaction rdf:ID="gs_1639530">
  <bp:PARTICIPANTS rdf:resource="#gs_sp_871101" />
  <bp:PARTICIPANTS rdf:resource="#gs_sp_13929" />
  <bp:XREF rdf:resource="#Pubmed_11007963" />
</bp:interaction>
<bp:interaction rdf:ID="gs_1673251">
  <bp:PARTICIPANTS rdf:resource="#gs_sp_952279" />
  <bp:PARTICIPANTS rdf:resource="#gs_sp_428537" />
  <bp:XREF rdf:resource="#Pubmed_17646659" />
</bp:interaction>
<bp:interaction rdf:ID="gs_1673252">
  <bp:PARTICIPANTS rdf:resource="#gs_sp_952279" />
  <bp:PARTICIPANTS rdf:resource="#gs_sp_423121" />
  <bp:XREF rdf:resource="#Pubmed_17646659" />
</bp:interaction>
<bp:interaction rdf:ID="gs_872290">
  <bp:PARTICIPANTS rdf:resource="#gs_sp_870164" />
  <bp:PARTICIPANTS rdf:resource="#gs_sp_9078" />
  <bp:XREF rdf:resource="#Pubmed_15294043" />
  <bp:XREF rdf:resource="#Pubmed_16380484" />
  <bp:XREF rdf:resource="#Pubmed_16329141" />
</bp:interaction>
<bp:interaction rdf:ID="gs_885868">
  <bp:PARTICIPANTS rdf:resource="#gs_sp_863915" />
  <bp:PARTICIPANTS rdf:resource="#gs_sp_862356" />
  <bp:XREF rdf:resource="#Pubmed_10402163" />
  <bp:XREF rdf:resource="#Pubmed_11840449" />
  <bp:XREF rdf:resource="#Pubmed_12585120" />
</bp:interaction>
<bp:interaction rdf:ID="gs_1187136">
  <bp:PARTICIPANTS rdf:resource="#gs_sp_862724" />
  <bp:PARTICIPANTS rdf:resource="#gs_sp_844334" />
  <bp:XREF rdf:resource="#Pubmed_14749265" />
  <bp:XREF rdf:resource="#Pubmed_10454950" />
  <bp:XREF rdf:resource="#Pubmed_15734868" />
  <bp:XREF rdf:resource="#Pubmed_15936183" />
  <bp:XREF rdf:resource="#Pubmed_12942148" />
</bp:interaction>
<bp:interaction rdf:ID="gs_1276801">
  <bp:PARTICIPANTS rdf:resource="#gs_sp_871101" />
  <bp:PARTICIPANTS rdf:resource="#gs_sp_844334" />
  <bp:XREF rdf:resource="#Pubmed_16511610" />
</bp:interaction>
<bp:interaction rdf:ID="gs_1312903">
  <bp:PARTICIPANTS rdf:resource="#gs_sp_452970" />
  <bp:PARTICIPANTS rdf:resource="#gs_sp_862356" />
  <bp:XREF rdf:resource="#Pubmed_15687488" />
</bp:interaction>
<bp:interaction rdf:ID="gs_1323855">
  <bp:PARTICIPANTS rdf:resource="#gs_sp_870164" />
  <bp:PARTICIPANTS rdf:resource="#gs_sp_862724" />
  <bp:XREF rdf:resource="#Pubmed_12832613" />
  <bp:XREF rdf:resource="#Pubmed_15711583" />
  <bp:XREF rdf:resource="#Pubmed_15777261" />
  <bp:XREF rdf:resource="#Pubmed_17108241" />
</bp:interaction>
<bp:interaction rdf:ID="gs_1323856">
  <bp:PARTICIPANTS rdf:resource="#gs_sp_870164" />
  <bp:PARTICIPANTS rdf:resource="#gs_sp_871101" />
  <bp:XREF rdf:resource="#Pubmed_15294043" />
  <bp:XREF rdf:resource="#Pubmed_15777261" />
  <bp:XREF rdf:resource="#Pubmed_17108241" />
</bp:interaction>
<bp:interaction rdf:ID="gs_1628201">
  <bp:PARTICIPANTS rdf:resource="#gs_sp_870164" />
  <bp:PARTICIPANTS rdf:resource="#gs_sp_875648" />
  <bp:XREF rdf:resource="#Pubmed_17108241" />
</bp:interaction>
<bp:interaction rdf:ID="gs_1828098">
  <bp:PARTICIPANTS rdf:resource="#gs_sp_15356" />
  <bp:PARTICIPANTS rdf:resource="#gs_sp_11578" />
  <bp:XREF rdf:resource="#Pubmed_14704736" />
</bp:interaction>
<bp:interaction rdf:ID="gs_1828100">
  <bp:PARTICIPANTS rdf:resource="#gs_sp_9078" />
  <bp:PARTICIPANTS rdf:resource="#gs_sp_844334" />
  <bp:XREF rdf:resource="#Pubmed_18220593" />
</bp:interaction>
<bp:interaction rdf:ID="gs_1828101">
  <bp:PARTICIPANTS rdf:resource="#gs_sp_9078" />
  <bp:PARTICIPANTS rdf:resource="#gs_sp_11578" />
  <bp:XREF rdf:resource="#Pubmed_18220593" />
</bp:interaction>
<bp:interaction rdf:ID="gs_1828103">
  <bp:PARTICIPANTS rdf:resource="#gs_sp_844329" />
  <bp:PARTICIPANTS rdf:resource="#gs_sp_9078" />
  <bp:XREF rdf:resource="#Pubmed_17341128" />
</bp:interaction>
<bp:interaction rdf:ID="gs_1828105">
  <bp:PARTICIPANTS rdf:resource="#gs_sp_27247" />
  <bp:PARTICIPANTS rdf:resource="#gs_sp_9078" />
  <bp:XREF rdf:resource="#Pubmed_18419308" />
</bp:interaction>
<bp:interaction rdf:ID="gs_1828107">
  <bp:PARTICIPANTS rdf:resource="#gs_sp_27247" />
  <bp:PARTICIPANTS rdf:resource="#gs_sp_15356" />
  <bp:XREF rdf:resource="#Pubmed_17897053" />
</bp:interaction>
<bp:interaction rdf:ID="gs_1828109">
  <bp:PARTICIPANTS rdf:resource="#gs_sp_430847" />
  <bp:PARTICIPANTS rdf:resource="#gs_sp_862356" />
  <bp:XREF rdf:resource="#Pubmed_17395976" />
</bp:interaction>
<bp:interaction rdf:ID="gs_1828112">
  <bp:PARTICIPANTS rdf:resource="#gs_sp_875648" />
  <bp:PARTICIPANTS rdf:resource="#gs_sp_11578" />
  <bp:XREF rdf:resource="#Pubmed_14749265" />
</bp:interaction>
<bp:interaction rdf:ID="gs_1828113">
  <bp:PARTICIPANTS rdf:resource="#gs_sp_871101" />
  <bp:PARTICIPANTS rdf:resource="#gs_sp_11578" />
  <bp:XREF rdf:resource="#Pubmed_14749265" />
</bp:interaction>
<bp:interaction rdf:ID="gs_1828114">
  <bp:PARTICIPANTS rdf:resource="#gs_sp_1266816" />
  <bp:PARTICIPANTS rdf:resource="#gs_sp_9078" />
  <bp:XREF rdf:resource="#Pubmed_16374519" />
</bp:interaction>
<bp:publicationXref rdf:ID="Pubmed_10022764">
  <bp:DB rdf:datatype="http://www.w3.org/2001/XMLSchema#string">Pubmed</bp:DB>
  <bp:ID rdf:datatype="http://www.w3.org/2001/XMLSchema#string">10022764</bp:ID>
</bp:publicationXref>
<bp:publicationXref rdf:ID="Pubmed_10098492">
  <bp:DB rdf:datatype="http://www.w3.org/2001/XMLSchema#string">Pubmed</bp:DB>
  <bp:ID rdf:datatype="http://www.w3.org/2001/XMLSchema#string">10098492</bp:ID>
</bp:publicationXref>
<bp:publicationXref rdf:ID="Pubmed_10194465">
  <bp:DB rdf:datatype="http://www.w3.org/2001/XMLSchema#string">Pubmed</bp:DB>
  <bp:ID rdf:datatype="http://www.w3.org/2001/XMLSchema#string">10194465</bp:ID>
</bp:publicationXref>
<bp:publicationXref rdf:ID="Pubmed_10402163">
  <bp:DB rdf:datatype="http://www.w3.org/2001/XMLSchema#string">Pubmed</bp:DB>
  <bp:ID rdf:datatype="http://www.w3.org/2001/XMLSchema#string">10402163</bp:ID>
</bp:publicationXref>
<bp:publicationXref rdf:ID="Pubmed_10454950">
  <bp:DB rdf:datatype="http://www.w3.org/2001/XMLSchema#string">Pubmed</bp:DB>
  <bp:ID rdf:datatype="http://www.w3.org/2001/XMLSchema#string">10454950</bp:ID>
</bp:publicationXref>
<bp:publicationXref rdf:ID="Pubmed_10509752">
  <bp:DB rdf:datatype="http://www.w3.org/2001/XMLSchema#string">Pubmed</bp:DB>
  <bp:ID rdf:datatype="http://www.w3.org/2001/XMLSchema#string">10509752</bp:ID>
</bp:publicationXref>
<bp:publicationXref rdf:ID="Pubmed_10521394">
  <bp:DB rdf:datatype="http://www.w3.org/2001/XMLSchema#string">Pubmed</bp:DB>
  <bp:ID rdf:datatype="http://www.w3.org/2001/XMLSchema#string">10521394</bp:ID>
</bp:publicationXref>
<bp:publicationXref rdf:ID="Pubmed_10553012">
  <bp:DB rdf:datatype="http://www.w3.org/2001/XMLSchema#string">Pubmed</bp:DB>
  <bp:ID rdf:datatype="http://www.w3.org/2001/XMLSchema#string">10553012</bp:ID>
</bp:publicationXref>
<bp:publicationXref rdf:ID="Pubmed_10585590">
  <bp:DB rdf:datatype="http://www.w3.org/2001/XMLSchema#string">Pubmed</bp:DB>
  <bp:ID rdf:datatype="http://www.w3.org/2001/XMLSchema#string">10585590</bp:ID>
</bp:publicationXref>
<bp:publicationXref rdf:ID="Pubmed_10632899">
  <bp:DB rdf:datatype="http://www.w3.org/2001/XMLSchema#string">Pubmed</bp:DB>
  <bp:ID rdf:datatype="http://www.w3.org/2001/XMLSchema#string">10632899</bp:ID>
</bp:publicationXref>
<bp:publicationXref rdf:ID="Pubmed_10699758">
  <bp:DB rdf:datatype="http://www.w3.org/2001/XMLSchema#string">Pubmed</bp:DB>
  <bp:ID rdf:datatype="http://www.w3.org/2001/XMLSchema#string">10699758</bp:ID>
</bp:publicationXref>
<bp:publicationXref rdf:ID="Pubmed_10783169">
  <bp:DB rdf:datatype="http://www.w3.org/2001/XMLSchema#string">Pubmed</bp:DB>
  <bp:ID rdf:datatype="http://www.w3.org/2001/XMLSchema#string">10783169</bp:ID>
</bp:publicationXref>
<bp:publicationXref rdf:ID="Pubmed_10820145">
  <bp:DB rdf:datatype="http://www.w3.org/2001/XMLSchema#string">Pubmed</bp:DB>
  <bp:ID rdf:datatype="http://www.w3.org/2001/XMLSchema#string">10820145</bp:ID>
</bp:publicationXref>
<bp:publicationXref rdf:ID="Pubmed_10839530">
  <bp:DB rdf:datatype="http://www.w3.org/2001/XMLSchema#string">Pubmed</bp:DB>
  <bp:ID rdf:datatype="http://www.w3.org/2001/XMLSchema#string">10839530</bp:ID>
</bp:publicationXref>
<bp:publicationXref rdf:ID="Pubmed_10843682">
  <bp:DB rdf:datatype="http://www.w3.org/2001/XMLSchema#string">Pubmed</bp:DB>
  <bp:ID rdf:datatype="http://www.w3.org/2001/XMLSchema#string">10843682</bp:ID>
</bp:publicationXref>
<bp:publicationXref rdf:ID="Pubmed_10962554">
  <bp:DB rdf:datatype="http://www.w3.org/2001/XMLSchema#string">Pubmed</bp:DB>
  <bp:ID rdf:datatype="http://www.w3.org/2001/XMLSchema#string">10962554</bp:ID>
</bp:publicationXref>
<bp:publicationXref rdf:ID="Pubmed_10976920">
  <bp:DB rdf:datatype="http://www.w3.org/2001/XMLSchema#string">Pubmed</bp:DB>
  <bp:ID rdf:datatype="http://www.w3.org/2001/XMLSchema#string">10976920</bp:ID>
</bp:publicationXref>
<bp:publicationXref rdf:ID="Pubmed_11004667">
  <bp:DB rdf:datatype="http://www.w3.org/2001/XMLSchema#string">Pubmed</bp:DB>
  <bp:ID rdf:datatype="http://www.w3.org/2001/XMLSchema#string">11004667</bp:ID>
</bp:publicationXref>
<bp:publicationXref rdf:ID="Pubmed_11007963">
  <bp:DB rdf:datatype="http://www.w3.org/2001/XMLSchema#string">Pubmed</bp:DB>
  <bp:ID rdf:datatype="http://www.w3.org/2001/XMLSchema#string">11007963</bp:ID>
</bp:publicationXref>
<bp:publicationXref rdf:ID="Pubmed_11097477">
  <bp:DB rdf:datatype="http://www.w3.org/2001/XMLSchema#string">Pubmed</bp:DB>
  <bp:ID rdf:datatype="http://www.w3.org/2001/XMLSchema#string">11097477</bp:ID>
</bp:publicationXref>
<bp:publicationXref rdf:ID="Pubmed_11115410">
  <bp:DB rdf:datatype="http://www.w3.org/2001/XMLSchema#string">Pubmed</bp:DB>
  <bp:ID rdf:datatype="http://www.w3.org/2001/XMLSchema#string">11115410</bp:ID>
</bp:publicationXref>
<bp:publicationXref rdf:ID="Pubmed_11181544">
  <bp:DB rdf:datatype="http://www.w3.org/2001/XMLSchema#string">Pubmed</bp:DB>
  <bp:ID rdf:datatype="http://www.w3.org/2001/XMLSchema#string">11181544</bp:ID>
</bp:publicationXref>
<bp:publicationXref rdf:ID="Pubmed_11239409">
  <bp:DB rdf:datatype="http://www.w3.org/2001/XMLSchema#string">Pubmed</bp:DB>
  <bp:ID rdf:datatype="http://www.w3.org/2001/XMLSchema#string">11239409</bp:ID>
</bp:publicationXref>
<bp:publicationXref rdf:ID="Pubmed_11259387">
  <bp:DB rdf:datatype="http://www.w3.org/2001/XMLSchema#string">Pubmed</bp:DB>
  <bp:ID rdf:datatype="http://www.w3.org/2001/XMLSchema#string">11259387</bp:ID>
</bp:publicationXref>
<bp:publicationXref rdf:ID="Pubmed_11297548">
  <bp:DB rdf:datatype="http://www.w3.org/2001/XMLSchema#string">Pubmed</bp:DB>
  <bp:ID rdf:datatype="http://www.w3.org/2001/XMLSchema#string">11297548</bp:ID>
</bp:publicationXref>
<bp:publicationXref rdf:ID="Pubmed_11309484">
  <bp:DB rdf:datatype="http://www.w3.org/2001/XMLSchema#string">Pubmed</bp:DB>
  <bp:ID rdf:datatype="http://www.w3.org/2001/XMLSchema#string">11309484</bp:ID>
</bp:publicationXref>
<bp:publicationXref rdf:ID="Pubmed_11369442">
  <bp:DB rdf:datatype="http://www.w3.org/2001/XMLSchema#string">Pubmed</bp:DB>
  <bp:ID rdf:datatype="http://www.w3.org/2001/XMLSchema#string">11369442</bp:ID>
</bp:publicationXref>
<bp:publicationXref rdf:ID="Pubmed_11402317">
  <bp:DB rdf:datatype="http://www.w3.org/2001/XMLSchema#string">Pubmed</bp:DB>
  <bp:ID rdf:datatype="http://www.w3.org/2001/XMLSchema#string">11402317</bp:ID>
</bp:publicationXref>
<bp:publicationXref rdf:ID="Pubmed_11409902">
  <bp:DB rdf:datatype="http://www.w3.org/2001/XMLSchema#string">Pubmed</bp:DB>
  <bp:ID rdf:datatype="http://www.w3.org/2001/XMLSchema#string">11409902</bp:ID>
</bp:publicationXref>
<bp:publicationXref rdf:ID="Pubmed_11420298">
  <bp:DB rdf:datatype="http://www.w3.org/2001/XMLSchema#string">Pubmed</bp:DB>
  <bp:ID rdf:datatype="http://www.w3.org/2001/XMLSchema#string">11420298</bp:ID>
</bp:publicationXref>
<bp:publicationXref rdf:ID="Pubmed_11423996">
  <bp:DB rdf:datatype="http://www.w3.org/2001/XMLSchema#string">Pubmed</bp:DB>
  <bp:ID rdf:datatype="http://www.w3.org/2001/XMLSchema#string">11423996</bp:ID>
</bp:publicationXref>
<bp:publicationXref rdf:ID="Pubmed_11474486">
  <bp:DB rdf:datatype="http://www.w3.org/2001/XMLSchema#string">Pubmed</bp:DB>
  <bp:ID rdf:datatype="http://www.w3.org/2001/XMLSchema#string">11474486</bp:ID>
</bp:publicationXref>
<bp:publicationXref rdf:ID="Pubmed_11481326">
  <bp:DB rdf:datatype="http://www.w3.org/2001/XMLSchema#string">Pubmed</bp:DB>
  <bp:ID rdf:datatype="http://www.w3.org/2001/XMLSchema#string">11481326</bp:ID>
</bp:publicationXref>
<bp:publicationXref rdf:ID="Pubmed_11546766">
  <bp:DB rdf:datatype="http://www.w3.org/2001/XMLSchema#string">Pubmed</bp:DB>
  <bp:ID rdf:datatype="http://www.w3.org/2001/XMLSchema#string">11546766</bp:ID>
</bp:publicationXref>
<bp:publicationXref rdf:ID="Pubmed_11551940">
  <bp:DB rdf:datatype="http://www.w3.org/2001/XMLSchema#string">Pubmed</bp:DB>
  <bp:ID rdf:datatype="http://www.w3.org/2001/XMLSchema#string">11551940</bp:ID>
</bp:publicationXref>
<bp:publicationXref rdf:ID="Pubmed_11572983">
  <bp:DB rdf:datatype="http://www.w3.org/2001/XMLSchema#string">Pubmed</bp:DB>
  <bp:ID rdf:datatype="http://www.w3.org/2001/XMLSchema#string">11572983</bp:ID>
</bp:publicationXref>
<bp:publicationXref rdf:ID="Pubmed_11581301">
  <bp:DB rdf:datatype="http://www.w3.org/2001/XMLSchema#string">Pubmed</bp:DB>
  <bp:ID rdf:datatype="http://www.w3.org/2001/XMLSchema#string">11581301</bp:ID>
</bp:publicationXref>
<bp:publicationXref rdf:ID="Pubmed_11694534">
  <bp:DB rdf:datatype="http://www.w3.org/2001/XMLSchema#string">Pubmed</bp:DB>
  <bp:ID rdf:datatype="http://www.w3.org/2001/XMLSchema#string">11694534</bp:ID>
</bp:publicationXref>
<bp:publicationXref rdf:ID="Pubmed_11707432">
  <bp:DB rdf:datatype="http://www.w3.org/2001/XMLSchema#string">Pubmed</bp:DB>
  <bp:ID rdf:datatype="http://www.w3.org/2001/XMLSchema#string">11707432</bp:ID>
</bp:publicationXref>
<bp:publicationXref rdf:ID="Pubmed_11742412">
  <bp:DB rdf:datatype="http://www.w3.org/2001/XMLSchema#string">Pubmed</bp:DB>
  <bp:ID rdf:datatype="http://www.w3.org/2001/XMLSchema#string">11742412</bp:ID>
</bp:publicationXref>
<bp:publicationXref rdf:ID="Pubmed_11764000">
  <bp:DB rdf:datatype="http://www.w3.org/2001/XMLSchema#string">Pubmed</bp:DB>
  <bp:ID rdf:datatype="http://www.w3.org/2001/XMLSchema#string">11764000</bp:ID>
</bp:publicationXref>
<bp:publicationXref rdf:ID="Pubmed_11798191">
  <bp:DB rdf:datatype="http://www.w3.org/2001/XMLSchema#string">Pubmed</bp:DB>
  <bp:ID rdf:datatype="http://www.w3.org/2001/XMLSchema#string">11798191</bp:ID>
</bp:publicationXref>
<bp:publicationXref rdf:ID="Pubmed_11815672">
  <bp:DB rdf:datatype="http://www.w3.org/2001/XMLSchema#string">Pubmed</bp:DB>
  <bp:ID rdf:datatype="http://www.w3.org/2001/XMLSchema#string">11815672</bp:ID>
</bp:publicationXref>
<bp:publicationXref rdf:ID="Pubmed_11840449">
  <bp:DB rdf:datatype="http://www.w3.org/2001/XMLSchema#string">Pubmed</bp:DB>
  <bp:ID rdf:datatype="http://www.w3.org/2001/XMLSchema#string">11840449</bp:ID>
</bp:publicationXref>
<bp:publicationXref rdf:ID="Pubmed_11840453">
  <bp:DB rdf:datatype="http://www.w3.org/2001/XMLSchema#string">Pubmed</bp:DB>
  <bp:ID rdf:datatype="http://www.w3.org/2001/XMLSchema#string">11840453</bp:ID>
</bp:publicationXref>
<bp:publicationXref rdf:ID="Pubmed_11849969">
  <bp:DB rdf:datatype="http://www.w3.org/2001/XMLSchema#string">Pubmed</bp:DB>
  <bp:ID rdf:datatype="http://www.w3.org/2001/XMLSchema#string">11849969</bp:ID>
</bp:publicationXref>
<bp:publicationXref rdf:ID="Pubmed_11867749">
  <bp:DB rdf:datatype="http://www.w3.org/2001/XMLSchema#string">Pubmed</bp:DB>
  <bp:ID rdf:datatype="http://www.w3.org/2001/XMLSchema#string">11867749</bp:ID>
</bp:publicationXref>
<bp:publicationXref rdf:ID="Pubmed_11888884">
  <bp:DB rdf:datatype="http://www.w3.org/2001/XMLSchema#string">Pubmed</bp:DB>
  <bp:ID rdf:datatype="http://www.w3.org/2001/XMLSchema#string">11888884</bp:ID>
</bp:publicationXref>
<bp:publicationXref rdf:ID="Pubmed_11893600">
  <bp:DB rdf:datatype="http://www.w3.org/2001/XMLSchema#string">Pubmed</bp:DB>
  <bp:ID rdf:datatype="http://www.w3.org/2001/XMLSchema#string">11893600</bp:ID>
</bp:publicationXref>
<bp:publicationXref rdf:ID="Pubmed_11978627">
  <bp:DB rdf:datatype="http://www.w3.org/2001/XMLSchema#string">Pubmed</bp:DB>
  <bp:ID rdf:datatype="http://www.w3.org/2001/XMLSchema#string">11978627</bp:ID>
</bp:publicationXref>
<bp:publicationXref rdf:ID="Pubmed_12011048">
  <bp:DB rdf:datatype="http://www.w3.org/2001/XMLSchema#string">Pubmed</bp:DB>
  <bp:ID rdf:datatype="http://www.w3.org/2001/XMLSchema#string">12011048</bp:ID>
</bp:publicationXref>
<bp:publicationXref rdf:ID="Pubmed_12071971">
  <bp:DB rdf:datatype="http://www.w3.org/2001/XMLSchema#string">Pubmed</bp:DB>
  <bp:ID rdf:datatype="http://www.w3.org/2001/XMLSchema#string">12071971</bp:ID>
</bp:publicationXref>
<bp:publicationXref rdf:ID="Pubmed_12088279">
  <bp:DB rdf:datatype="http://www.w3.org/2001/XMLSchema#string">Pubmed</bp:DB>
  <bp:ID rdf:datatype="http://www.w3.org/2001/XMLSchema#string">12088279</bp:ID>
</bp:publicationXref>
<bp:publicationXref rdf:ID="Pubmed_12107181">
  <bp:DB rdf:datatype="http://www.w3.org/2001/XMLSchema#string">Pubmed</bp:DB>
  <bp:ID rdf:datatype="http://www.w3.org/2001/XMLSchema#string">12107181</bp:ID>
</bp:publicationXref>
<bp:publicationXref rdf:ID="Pubmed_12127257">
  <bp:DB rdf:datatype="http://www.w3.org/2001/XMLSchema#string">Pubmed</bp:DB>
  <bp:ID rdf:datatype="http://www.w3.org/2001/XMLSchema#string">12127257</bp:ID>
</bp:publicationXref>
<bp:publicationXref rdf:ID="Pubmed_12163498">
  <bp:DB rdf:datatype="http://www.w3.org/2001/XMLSchema#string">Pubmed</bp:DB>
  <bp:ID rdf:datatype="http://www.w3.org/2001/XMLSchema#string">12163498</bp:ID>
</bp:publicationXref>
<bp:publicationXref rdf:ID="Pubmed_12181319">
  <bp:DB rdf:datatype="http://www.w3.org/2001/XMLSchema#string">Pubmed</bp:DB>
  <bp:ID rdf:datatype="http://www.w3.org/2001/XMLSchema#string">12181319</bp:ID>
</bp:publicationXref>
<bp:publicationXref rdf:ID="Pubmed_12209154">
  <bp:DB rdf:datatype="http://www.w3.org/2001/XMLSchema#string">Pubmed</bp:DB>
  <bp:ID rdf:datatype="http://www.w3.org/2001/XMLSchema#string">12209154</bp:ID>
</bp:publicationXref>
<bp:publicationXref rdf:ID="Pubmed_12362977">
  <bp:DB rdf:datatype="http://www.w3.org/2001/XMLSchema#string">Pubmed</bp:DB>
  <bp:ID rdf:datatype="http://www.w3.org/2001/XMLSchema#string">12362977</bp:ID>
</bp:publicationXref>
<bp:publicationXref rdf:ID="Pubmed_12388208">
  <bp:DB rdf:datatype="http://www.w3.org/2001/XMLSchema#string">Pubmed</bp:DB>
  <bp:ID rdf:datatype="http://www.w3.org/2001/XMLSchema#string">12388208</bp:ID>
</bp:publicationXref>
<bp:publicationXref rdf:ID="Pubmed_12393265">
  <bp:DB rdf:datatype="http://www.w3.org/2001/XMLSchema#string">Pubmed</bp:DB>
  <bp:ID rdf:datatype="http://www.w3.org/2001/XMLSchema#string">12393265</bp:ID>
</bp:publicationXref>
<bp:publicationXref rdf:ID="Pubmed_12401708">
  <bp:DB rdf:datatype="http://www.w3.org/2001/XMLSchema#string">Pubmed</bp:DB>
  <bp:ID rdf:datatype="http://www.w3.org/2001/XMLSchema#string">12401708</bp:ID>
</bp:publicationXref>
<bp:publicationXref rdf:ID="Pubmed_12401792">
  <bp:DB rdf:datatype="http://www.w3.org/2001/XMLSchema#string">Pubmed</bp:DB>
  <bp:ID rdf:datatype="http://www.w3.org/2001/XMLSchema#string">12401792</bp:ID>
</bp:publicationXref>
<bp:publicationXref rdf:ID="Pubmed_12403853">
  <bp:DB rdf:datatype="http://www.w3.org/2001/XMLSchema#string">Pubmed</bp:DB>
  <bp:ID rdf:datatype="http://www.w3.org/2001/XMLSchema#string">12403853</bp:ID>
</bp:publicationXref>
<bp:publicationXref rdf:ID="Pubmed_12409312">
  <bp:DB rdf:datatype="http://www.w3.org/2001/XMLSchema#string">Pubmed</bp:DB>
  <bp:ID rdf:datatype="http://www.w3.org/2001/XMLSchema#string">12409312</bp:ID>
</bp:publicationXref>
<bp:publicationXref rdf:ID="Pubmed_12419851">
  <bp:DB rdf:datatype="http://www.w3.org/2001/XMLSchema#string">Pubmed</bp:DB>
  <bp:ID rdf:datatype="http://www.w3.org/2001/XMLSchema#string">12419851</bp:ID>
</bp:publicationXref>
<bp:publicationXref rdf:ID="Pubmed_12427754">
  <bp:DB rdf:datatype="http://www.w3.org/2001/XMLSchema#string">Pubmed</bp:DB>
  <bp:ID rdf:datatype="http://www.w3.org/2001/XMLSchema#string">12427754</bp:ID>
</bp:publicationXref>
<bp:publicationXref rdf:ID="Pubmed_12429742">
  <bp:DB rdf:datatype="http://www.w3.org/2001/XMLSchema#string">Pubmed</bp:DB>
  <bp:ID rdf:datatype="http://www.w3.org/2001/XMLSchema#string">12429742</bp:ID>
</bp:publicationXref>
<bp:publicationXref rdf:ID="Pubmed_12514185">
  <bp:DB rdf:datatype="http://www.w3.org/2001/XMLSchema#string">Pubmed</bp:DB>
  <bp:ID rdf:datatype="http://www.w3.org/2001/XMLSchema#string">12514185</bp:ID>
</bp:publicationXref>
<bp:publicationXref rdf:ID="Pubmed_12559172">
  <bp:DB rdf:datatype="http://www.w3.org/2001/XMLSchema#string">Pubmed</bp:DB>
  <bp:ID rdf:datatype="http://www.w3.org/2001/XMLSchema#string">12559172</bp:ID>
</bp:publicationXref>
<bp:publicationXref rdf:ID="Pubmed_12585120">
  <bp:DB rdf:datatype="http://www.w3.org/2001/XMLSchema#string">Pubmed</bp:DB>
  <bp:ID rdf:datatype="http://www.w3.org/2001/XMLSchema#string">12585120</bp:ID>
</bp:publicationXref>
<bp:publicationXref rdf:ID="Pubmed_12613669">
  <bp:DB rdf:datatype="http://www.w3.org/2001/XMLSchema#string">Pubmed</bp:DB>
  <bp:ID rdf:datatype="http://www.w3.org/2001/XMLSchema#string">12613669</bp:ID>
</bp:publicationXref>
<bp:publicationXref rdf:ID="Pubmed_12629211">
  <bp:DB rdf:datatype="http://www.w3.org/2001/XMLSchema#string">Pubmed</bp:DB>
  <bp:ID rdf:datatype="http://www.w3.org/2001/XMLSchema#string">12629211</bp:ID>
</bp:publicationXref>
<bp:publicationXref rdf:ID="Pubmed_12651943">
  <bp:DB rdf:datatype="http://www.w3.org/2001/XMLSchema#string">Pubmed</bp:DB>
  <bp:ID rdf:datatype="http://www.w3.org/2001/XMLSchema#string">12651943</bp:ID>
</bp:publicationXref>
<bp:publicationXref rdf:ID="Pubmed_12680773">
  <bp:DB rdf:datatype="http://www.w3.org/2001/XMLSchema#string">Pubmed</bp:DB>
  <bp:ID rdf:datatype="http://www.w3.org/2001/XMLSchema#string">12680773</bp:ID>
</bp:publicationXref>
<bp:publicationXref rdf:ID="Pubmed_12692085">
  <bp:DB rdf:datatype="http://www.w3.org/2001/XMLSchema#string">Pubmed</bp:DB>
  <bp:ID rdf:datatype="http://www.w3.org/2001/XMLSchema#string">12692085</bp:ID>
</bp:publicationXref>
<bp:publicationXref rdf:ID="Pubmed_12705865">
  <bp:DB rdf:datatype="http://www.w3.org/2001/XMLSchema#string">Pubmed</bp:DB>
  <bp:ID rdf:datatype="http://www.w3.org/2001/XMLSchema#string">12705865</bp:ID>
</bp:publicationXref>
<bp:publicationXref rdf:ID="Pubmed_12730331">
  <bp:DB rdf:datatype="http://www.w3.org/2001/XMLSchema#string">Pubmed</bp:DB>
  <bp:ID rdf:datatype="http://www.w3.org/2001/XMLSchema#string">12730331</bp:ID>
</bp:publicationXref>
<bp:publicationXref rdf:ID="Pubmed_12771043">
  <bp:DB rdf:datatype="http://www.w3.org/2001/XMLSchema#string">Pubmed</bp:DB>
  <bp:ID rdf:datatype="http://www.w3.org/2001/XMLSchema#string">12771043</bp:ID>
</bp:publicationXref>
<bp:publicationXref rdf:ID="Pubmed_12773420">
  <bp:DB rdf:datatype="http://www.w3.org/2001/XMLSchema#string">Pubmed</bp:DB>
  <bp:ID rdf:datatype="http://www.w3.org/2001/XMLSchema#string">12773420</bp:ID>
</bp:publicationXref>
<bp:publicationXref rdf:ID="Pubmed_12791698">
  <bp:DB rdf:datatype="http://www.w3.org/2001/XMLSchema#string">Pubmed</bp:DB>
  <bp:ID rdf:datatype="http://www.w3.org/2001/XMLSchema#string">12791698</bp:ID>
</bp:publicationXref>
<bp:publicationXref rdf:ID="Pubmed_12824007">
  <bp:DB rdf:datatype="http://www.w3.org/2001/XMLSchema#string">Pubmed</bp:DB>
  <bp:ID rdf:datatype="http://www.w3.org/2001/XMLSchema#string">12824007</bp:ID>
</bp:publicationXref>
<bp:publicationXref rdf:ID="Pubmed_12832613">
  <bp:DB rdf:datatype="http://www.w3.org/2001/XMLSchema#string">Pubmed</bp:DB>
  <bp:ID rdf:datatype="http://www.w3.org/2001/XMLSchema#string">12832613</bp:ID>
</bp:publicationXref>
<bp:publicationXref rdf:ID="Pubmed_12842194">
  <bp:DB rdf:datatype="http://www.w3.org/2001/XMLSchema#string">Pubmed</bp:DB>
  <bp:ID rdf:datatype="http://www.w3.org/2001/XMLSchema#string">12842194</bp:ID>
</bp:publicationXref>
<bp:publicationXref rdf:ID="Pubmed_12851464">
  <bp:DB rdf:datatype="http://www.w3.org/2001/XMLSchema#string">Pubmed</bp:DB>
  <bp:ID rdf:datatype="http://www.w3.org/2001/XMLSchema#string">12851464</bp:ID>
</bp:publicationXref>
<bp:publicationXref rdf:ID="Pubmed_12942148">
  <bp:DB rdf:datatype="http://www.w3.org/2001/XMLSchema#string">Pubmed</bp:DB>
  <bp:ID rdf:datatype="http://www.w3.org/2001/XMLSchema#string">12942148</bp:ID>
</bp:publicationXref>
<bp:publicationXref rdf:ID="Pubmed_12962153">
  <bp:DB rdf:datatype="http://www.w3.org/2001/XMLSchema#string">Pubmed</bp:DB>
  <bp:ID rdf:datatype="http://www.w3.org/2001/XMLSchema#string">12962153</bp:ID>
</bp:publicationXref>
<bp:publicationXref rdf:ID="Pubmed_12970260">
  <bp:DB rdf:datatype="http://www.w3.org/2001/XMLSchema#string">Pubmed</bp:DB>
  <bp:ID rdf:datatype="http://www.w3.org/2001/XMLSchema#string">12970260</bp:ID>
</bp:publicationXref>
<bp:publicationXref rdf:ID="Pubmed_14530283">
  <bp:DB rdf:datatype="http://www.w3.org/2001/XMLSchema#string">Pubmed</bp:DB>
  <bp:ID rdf:datatype="http://www.w3.org/2001/XMLSchema#string">14530283</bp:ID>
</bp:publicationXref>
<bp:publicationXref rdf:ID="Pubmed_14561771">
  <bp:DB rdf:datatype="http://www.w3.org/2001/XMLSchema#string">Pubmed</bp:DB>
  <bp:ID rdf:datatype="http://www.w3.org/2001/XMLSchema#string">14561771</bp:ID>
</bp:publicationXref>
<bp:publicationXref rdf:ID="Pubmed_14578854">
  <bp:DB rdf:datatype="http://www.w3.org/2001/XMLSchema#string">Pubmed</bp:DB>
  <bp:ID rdf:datatype="http://www.w3.org/2001/XMLSchema#string">14578854</bp:ID>
</bp:publicationXref>
<bp:publicationXref rdf:ID="Pubmed_14585956">
  <bp:DB rdf:datatype="http://www.w3.org/2001/XMLSchema#string">Pubmed</bp:DB>
  <bp:ID rdf:datatype="http://www.w3.org/2001/XMLSchema#string">14585956</bp:ID>
</bp:publicationXref>
<bp:publicationXref rdf:ID="Pubmed_14656743">
  <bp:DB rdf:datatype="http://www.w3.org/2001/XMLSchema#string">Pubmed</bp:DB>
  <bp:ID rdf:datatype="http://www.w3.org/2001/XMLSchema#string">14656743</bp:ID>
</bp:publicationXref>
<bp:publicationXref rdf:ID="Pubmed_14664806">
  <bp:DB rdf:datatype="http://www.w3.org/2001/XMLSchema#string">Pubmed</bp:DB>
  <bp:ID rdf:datatype="http://www.w3.org/2001/XMLSchema#string">14664806</bp:ID>
</bp:publicationXref>
<bp:publicationXref rdf:ID="Pubmed_14679177">
  <bp:DB rdf:datatype="http://www.w3.org/2001/XMLSchema#string">Pubmed</bp:DB>
  <bp:ID rdf:datatype="http://www.w3.org/2001/XMLSchema#string">14679177</bp:ID>
</bp:publicationXref>
<bp:publicationXref rdf:ID="Pubmed_14688200">
  <bp:DB rdf:datatype="http://www.w3.org/2001/XMLSchema#string">Pubmed</bp:DB>
  <bp:ID rdf:datatype="http://www.w3.org/2001/XMLSchema#string">14688200</bp:ID>
</bp:publicationXref>
<bp:publicationXref rdf:ID="Pubmed_14693707">
  <bp:DB rdf:datatype="http://www.w3.org/2001/XMLSchema#string">Pubmed</bp:DB>
  <bp:ID rdf:datatype="http://www.w3.org/2001/XMLSchema#string">14693707</bp:ID>
</bp:publicationXref>
<bp:publicationXref rdf:ID="Pubmed_14704736">
  <bp:DB rdf:datatype="http://www.w3.org/2001/XMLSchema#string">Pubmed</bp:DB>
  <bp:ID rdf:datatype="http://www.w3.org/2001/XMLSchema#string">14704736</bp:ID>
</bp:publicationXref>
<bp:publicationXref rdf:ID="Pubmed_14729975">
  <bp:DB rdf:datatype="http://www.w3.org/2001/XMLSchema#string">Pubmed</bp:DB>
  <bp:ID rdf:datatype="http://www.w3.org/2001/XMLSchema#string">14729975</bp:ID>
</bp:publicationXref>
<bp:publicationXref rdf:ID="Pubmed_14749265">
  <bp:DB rdf:datatype="http://www.w3.org/2001/XMLSchema#string">Pubmed</bp:DB>
  <bp:ID rdf:datatype="http://www.w3.org/2001/XMLSchema#string">14749265</bp:ID>
</bp:publicationXref>
<bp:publicationXref rdf:ID="Pubmed_14761492">
  <bp:DB rdf:datatype="http://www.w3.org/2001/XMLSchema#string">Pubmed</bp:DB>
  <bp:ID rdf:datatype="http://www.w3.org/2001/XMLSchema#string">14761492</bp:ID>
</bp:publicationXref>
<bp:publicationXref rdf:ID="Pubmed_14766217">
  <bp:DB rdf:datatype="http://www.w3.org/2001/XMLSchema#string">Pubmed</bp:DB>
  <bp:ID rdf:datatype="http://www.w3.org/2001/XMLSchema#string">14766217</bp:ID>
</bp:publicationXref>
<bp:publicationXref rdf:ID="Pubmed_15037548">
  <bp:DB rdf:datatype="http://www.w3.org/2001/XMLSchema#string">Pubmed</bp:DB>
  <bp:ID rdf:datatype="http://www.w3.org/2001/XMLSchema#string">15037548</bp:ID>
</bp:publicationXref>
<bp:publicationXref rdf:ID="Pubmed_15039484">
  <bp:DB rdf:datatype="http://www.w3.org/2001/XMLSchema#string">Pubmed</bp:DB>
  <bp:ID rdf:datatype="http://www.w3.org/2001/XMLSchema#string">15039484</bp:ID>
</bp:publicationXref>
<bp:publicationXref rdf:ID="Pubmed_15044709">
  <bp:DB rdf:datatype="http://www.w3.org/2001/XMLSchema#string">Pubmed</bp:DB>
  <bp:ID rdf:datatype="http://www.w3.org/2001/XMLSchema#string">15044709</bp:ID>
</bp:publicationXref>
<bp:publicationXref rdf:ID="Pubmed_15054141">
  <bp:DB rdf:datatype="http://www.w3.org/2001/XMLSchema#string">Pubmed</bp:DB>
  <bp:ID rdf:datatype="http://www.w3.org/2001/XMLSchema#string">15054141</bp:ID>
</bp:publicationXref>
<bp:publicationXref rdf:ID="Pubmed_15059885">
  <bp:DB rdf:datatype="http://www.w3.org/2001/XMLSchema#string">Pubmed</bp:DB>
  <bp:ID rdf:datatype="http://www.w3.org/2001/XMLSchema#string">15059885</bp:ID>
</bp:publicationXref>
<bp:publicationXref rdf:ID="Pubmed_15082313">
  <bp:DB rdf:datatype="http://www.w3.org/2001/XMLSchema#string">Pubmed</bp:DB>
  <bp:ID rdf:datatype="http://www.w3.org/2001/XMLSchema#string">15082313</bp:ID>
</bp:publicationXref>
<bp:publicationXref rdf:ID="Pubmed_15087501">
  <bp:DB rdf:datatype="http://www.w3.org/2001/XMLSchema#string">Pubmed</bp:DB>
  <bp:ID rdf:datatype="http://www.w3.org/2001/XMLSchema#string">15087501</bp:ID>
</bp:publicationXref>
<bp:publicationXref rdf:ID="Pubmed_15087503">
  <bp:DB rdf:datatype="http://www.w3.org/2001/XMLSchema#string">Pubmed</bp:DB>
  <bp:ID rdf:datatype="http://www.w3.org/2001/XMLSchema#string">15087503</bp:ID>
</bp:publicationXref>
<bp:publicationXref rdf:ID="Pubmed_15100410">
  <bp:DB rdf:datatype="http://www.w3.org/2001/XMLSchema#string">Pubmed</bp:DB>
  <bp:ID rdf:datatype="http://www.w3.org/2001/XMLSchema#string">15100410</bp:ID>
</bp:publicationXref>
<bp:publicationXref rdf:ID="Pubmed_15102944">
  <bp:DB rdf:datatype="http://www.w3.org/2001/XMLSchema#string">Pubmed</bp:DB>
  <bp:ID rdf:datatype="http://www.w3.org/2001/XMLSchema#string">15102944</bp:ID>
</bp:publicationXref>
<bp:publicationXref rdf:ID="Pubmed_15155764">
  <bp:DB rdf:datatype="http://www.w3.org/2001/XMLSchema#string">Pubmed</bp:DB>
  <bp:ID rdf:datatype="http://www.w3.org/2001/XMLSchema#string">15155764</bp:ID>
</bp:publicationXref>
<bp:publicationXref rdf:ID="Pubmed_15162144">
  <bp:DB rdf:datatype="http://www.w3.org/2001/XMLSchema#string">Pubmed</bp:DB>
  <bp:ID rdf:datatype="http://www.w3.org/2001/XMLSchema#string">15162144</bp:ID>
</bp:publicationXref>
<bp:publicationXref rdf:ID="Pubmed_15184675">
  <bp:DB rdf:datatype="http://www.w3.org/2001/XMLSchema#string">Pubmed</bp:DB>
  <bp:ID rdf:datatype="http://www.w3.org/2001/XMLSchema#string">15184675</bp:ID>
</bp:publicationXref>
<bp:publicationXref rdf:ID="Pubmed_15188005">
  <bp:DB rdf:datatype="http://www.w3.org/2001/XMLSchema#string">Pubmed</bp:DB>
  <bp:ID rdf:datatype="http://www.w3.org/2001/XMLSchema#string">15188005</bp:ID>
</bp:publicationXref>
<bp:publicationXref rdf:ID="Pubmed_15217816">
  <bp:DB rdf:datatype="http://www.w3.org/2001/XMLSchema#string">Pubmed</bp:DB>
  <bp:ID rdf:datatype="http://www.w3.org/2001/XMLSchema#string">15217816</bp:ID>
</bp:publicationXref>
<bp:publicationXref rdf:ID="Pubmed_15220471">
  <bp:DB rdf:datatype="http://www.w3.org/2001/XMLSchema#string">Pubmed</bp:DB>
  <bp:ID rdf:datatype="http://www.w3.org/2001/XMLSchema#string">15220471</bp:ID>
</bp:publicationXref>
<bp:publicationXref rdf:ID="Pubmed_15226431">
  <bp:DB rdf:datatype="http://www.w3.org/2001/XMLSchema#string">Pubmed</bp:DB>
  <bp:ID rdf:datatype="http://www.w3.org/2001/XMLSchema#string">15226431</bp:ID>
</bp:publicationXref>
<bp:publicationXref rdf:ID="Pubmed_15240830">
  <bp:DB rdf:datatype="http://www.w3.org/2001/XMLSchema#string">Pubmed</bp:DB>
  <bp:ID rdf:datatype="http://www.w3.org/2001/XMLSchema#string">15240830</bp:ID>
</bp:publicationXref>
<bp:publicationXref rdf:ID="Pubmed_15247272">
  <bp:DB rdf:datatype="http://www.w3.org/2001/XMLSchema#string">Pubmed</bp:DB>
  <bp:ID rdf:datatype="http://www.w3.org/2001/XMLSchema#string">15247272</bp:ID>
</bp:publicationXref>
<bp:publicationXref rdf:ID="Pubmed_15249664">
  <bp:DB rdf:datatype="http://www.w3.org/2001/XMLSchema#string">Pubmed</bp:DB>
  <bp:ID rdf:datatype="http://www.w3.org/2001/XMLSchema#string">15249664</bp:ID>
</bp:publicationXref>
<bp:publicationXref rdf:ID="Pubmed_15262994">
  <bp:DB rdf:datatype="http://www.w3.org/2001/XMLSchema#string">Pubmed</bp:DB>
  <bp:ID rdf:datatype="http://www.w3.org/2001/XMLSchema#string">15262994</bp:ID>
</bp:publicationXref>
<bp:publicationXref rdf:ID="Pubmed_15294043">
  <bp:DB rdf:datatype="http://www.w3.org/2001/XMLSchema#string">Pubmed</bp:DB>
  <bp:ID rdf:datatype="http://www.w3.org/2001/XMLSchema#string">15294043</bp:ID>
</bp:publicationXref>
<bp:publicationXref rdf:ID="Pubmed_15302862">
  <bp:DB rdf:datatype="http://www.w3.org/2001/XMLSchema#string">Pubmed</bp:DB>
  <bp:ID rdf:datatype="http://www.w3.org/2001/XMLSchema#string">15302862</bp:ID>
</bp:publicationXref>
<bp:publicationXref rdf:ID="Pubmed_15325571">
  <bp:DB rdf:datatype="http://www.w3.org/2001/XMLSchema#string">Pubmed</bp:DB>
  <bp:ID rdf:datatype="http://www.w3.org/2001/XMLSchema#string">15325571</bp:ID>
</bp:publicationXref>
<bp:publicationXref rdf:ID="Pubmed_15345718">
  <bp:DB rdf:datatype="http://www.w3.org/2001/XMLSchema#string">Pubmed</bp:DB>
  <bp:ID rdf:datatype="http://www.w3.org/2001/XMLSchema#string">15345718</bp:ID>
</bp:publicationXref>
<bp:publicationXref rdf:ID="Pubmed_15353128">
  <bp:DB rdf:datatype="http://www.w3.org/2001/XMLSchema#string">Pubmed</bp:DB>
  <bp:ID rdf:datatype="http://www.w3.org/2001/XMLSchema#string">15353128</bp:ID>
</bp:publicationXref>
<bp:publicationXref rdf:ID="Pubmed_15374953">
  <bp:DB rdf:datatype="http://www.w3.org/2001/XMLSchema#string">Pubmed</bp:DB>
  <bp:ID rdf:datatype="http://www.w3.org/2001/XMLSchema#string">15374953</bp:ID>
</bp:publicationXref>
<bp:publicationXref rdf:ID="Pubmed_15374962">
  <bp:DB rdf:datatype="http://www.w3.org/2001/XMLSchema#string">Pubmed</bp:DB>
  <bp:ID rdf:datatype="http://www.w3.org/2001/XMLSchema#string">15374962</bp:ID>
</bp:publicationXref>
<bp:publicationXref rdf:ID="Pubmed_15377670">
  <bp:DB rdf:datatype="http://www.w3.org/2001/XMLSchema#string">Pubmed</bp:DB>
  <bp:ID rdf:datatype="http://www.w3.org/2001/XMLSchema#string">15377670</bp:ID>
</bp:publicationXref>
<bp:publicationXref rdf:ID="Pubmed_15381699">
  <bp:DB rdf:datatype="http://www.w3.org/2001/XMLSchema#string">Pubmed</bp:DB>
  <bp:ID rdf:datatype="http://www.w3.org/2001/XMLSchema#string">15381699</bp:ID>
</bp:publicationXref>
<bp:publicationXref rdf:ID="Pubmed_15452088">
  <bp:DB rdf:datatype="http://www.w3.org/2001/XMLSchema#string">Pubmed</bp:DB>
  <bp:ID rdf:datatype="http://www.w3.org/2001/XMLSchema#string">15452088</bp:ID>
</bp:publicationXref>
<bp:publicationXref rdf:ID="Pubmed_15456881">
  <bp:DB rdf:datatype="http://www.w3.org/2001/XMLSchema#string">Pubmed</bp:DB>
  <bp:ID rdf:datatype="http://www.w3.org/2001/XMLSchema#string">15456881</bp:ID>
</bp:publicationXref>
<bp:publicationXref rdf:ID="Pubmed_15466464">
  <bp:DB rdf:datatype="http://www.w3.org/2001/XMLSchema#string">Pubmed</bp:DB>
  <bp:ID rdf:datatype="http://www.w3.org/2001/XMLSchema#string">15466464</bp:ID>
</bp:publicationXref>
<bp:publicationXref rdf:ID="Pubmed_15475267">
  <bp:DB rdf:datatype="http://www.w3.org/2001/XMLSchema#string">Pubmed</bp:DB>
  <bp:ID rdf:datatype="http://www.w3.org/2001/XMLSchema#string">15475267</bp:ID>
</bp:publicationXref>
<bp:publicationXref rdf:ID="Pubmed_15501915">
  <bp:DB rdf:datatype="http://www.w3.org/2001/XMLSchema#string">Pubmed</bp:DB>
  <bp:ID rdf:datatype="http://www.w3.org/2001/XMLSchema#string">15501915</bp:ID>
</bp:publicationXref>
<bp:publicationXref rdf:ID="Pubmed_15504738">
  <bp:DB rdf:datatype="http://www.w3.org/2001/XMLSchema#string">Pubmed</bp:DB>
  <bp:ID rdf:datatype="http://www.w3.org/2001/XMLSchema#string">15504738</bp:ID>
</bp:publicationXref>
<bp:publicationXref rdf:ID="Pubmed_15519889">
  <bp:DB rdf:datatype="http://www.w3.org/2001/XMLSchema#string">Pubmed</bp:DB>
  <bp:ID rdf:datatype="http://www.w3.org/2001/XMLSchema#string">15519889</bp:ID>
</bp:publicationXref>
<bp:publicationXref rdf:ID="Pubmed_15520860">
  <bp:DB rdf:datatype="http://www.w3.org/2001/XMLSchema#string">Pubmed</bp:DB>
  <bp:ID rdf:datatype="http://www.w3.org/2001/XMLSchema#string">15520860</bp:ID>
</bp:publicationXref>
<bp:publicationXref rdf:ID="Pubmed_15521013">
  <bp:DB rdf:datatype="http://www.w3.org/2001/XMLSchema#string">Pubmed</bp:DB>
  <bp:ID rdf:datatype="http://www.w3.org/2001/XMLSchema#string">15521013</bp:ID>
</bp:publicationXref>
<bp:publicationXref rdf:ID="Pubmed_15548685">
  <bp:DB rdf:datatype="http://www.w3.org/2001/XMLSchema#string">Pubmed</bp:DB>
  <bp:ID rdf:datatype="http://www.w3.org/2001/XMLSchema#string">15548685</bp:ID>
</bp:publicationXref>
<bp:publicationXref rdf:ID="Pubmed_15578089">
  <bp:DB rdf:datatype="http://www.w3.org/2001/XMLSchema#string">Pubmed</bp:DB>
  <bp:ID rdf:datatype="http://www.w3.org/2001/XMLSchema#string">15578089</bp:ID>
</bp:publicationXref>
<bp:publicationXref rdf:ID="Pubmed_15589683">
  <bp:DB rdf:datatype="http://www.w3.org/2001/XMLSchema#string">Pubmed</bp:DB>
  <bp:ID rdf:datatype="http://www.w3.org/2001/XMLSchema#string">15589683</bp:ID>
</bp:publicationXref>
<bp:publicationXref rdf:ID="Pubmed_15639194">
  <bp:DB rdf:datatype="http://www.w3.org/2001/XMLSchema#string">Pubmed</bp:DB>
  <bp:ID rdf:datatype="http://www.w3.org/2001/XMLSchema#string">15639194</bp:ID>
</bp:publicationXref>
<bp:publicationXref rdf:ID="Pubmed_15687259">
  <bp:DB rdf:datatype="http://www.w3.org/2001/XMLSchema#string">Pubmed</bp:DB>
  <bp:ID rdf:datatype="http://www.w3.org/2001/XMLSchema#string">15687259</bp:ID>
</bp:publicationXref>
<bp:publicationXref rdf:ID="Pubmed_15687488">
  <bp:DB rdf:datatype="http://www.w3.org/2001/XMLSchema#string">Pubmed</bp:DB>
  <bp:ID rdf:datatype="http://www.w3.org/2001/XMLSchema#string">15687488</bp:ID>
</bp:publicationXref>
<bp:publicationXref rdf:ID="Pubmed_15711583">
  <bp:DB rdf:datatype="http://www.w3.org/2001/XMLSchema#string">Pubmed</bp:DB>
  <bp:ID rdf:datatype="http://www.w3.org/2001/XMLSchema#string">15711583</bp:ID>
</bp:publicationXref>
<bp:publicationXref rdf:ID="Pubmed_15734868">
  <bp:DB rdf:datatype="http://www.w3.org/2001/XMLSchema#string">Pubmed</bp:DB>
  <bp:ID rdf:datatype="http://www.w3.org/2001/XMLSchema#string">15734868</bp:ID>
</bp:publicationXref>
<bp:publicationXref rdf:ID="Pubmed_15777261">
  <bp:DB rdf:datatype="http://www.w3.org/2001/XMLSchema#string">Pubmed</bp:DB>
  <bp:ID rdf:datatype="http://www.w3.org/2001/XMLSchema#string">15777261</bp:ID>
</bp:publicationXref>
<bp:publicationXref rdf:ID="Pubmed_15793228">
  <bp:DB rdf:datatype="http://www.w3.org/2001/XMLSchema#string">Pubmed</bp:DB>
  <bp:ID rdf:datatype="http://www.w3.org/2001/XMLSchema#string">15793228</bp:ID>
</bp:publicationXref>
<bp:publicationXref rdf:ID="Pubmed_15817612">
  <bp:DB rdf:datatype="http://www.w3.org/2001/XMLSchema#string">Pubmed</bp:DB>
  <bp:ID rdf:datatype="http://www.w3.org/2001/XMLSchema#string">15817612</bp:ID>
</bp:publicationXref>
<bp:publicationXref rdf:ID="Pubmed_15826934">
  <bp:DB rdf:datatype="http://www.w3.org/2001/XMLSchema#string">Pubmed</bp:DB>
  <bp:ID rdf:datatype="http://www.w3.org/2001/XMLSchema#string">15826934</bp:ID>
</bp:publicationXref>
<bp:publicationXref rdf:ID="Pubmed_15837794">
  <bp:DB rdf:datatype="http://www.w3.org/2001/XMLSchema#string">Pubmed</bp:DB>
  <bp:ID rdf:datatype="http://www.w3.org/2001/XMLSchema#string">15837794</bp:ID>
</bp:publicationXref>
<bp:publicationXref rdf:ID="Pubmed_15855325">
  <bp:DB rdf:datatype="http://www.w3.org/2001/XMLSchema#string">Pubmed</bp:DB>
  <bp:ID rdf:datatype="http://www.w3.org/2001/XMLSchema#string">15855325</bp:ID>
</bp:publicationXref>
<bp:publicationXref rdf:ID="Pubmed_15864338">
  <bp:DB rdf:datatype="http://www.w3.org/2001/XMLSchema#string">Pubmed</bp:DB>
  <bp:ID rdf:datatype="http://www.w3.org/2001/XMLSchema#string">15864338</bp:ID>
</bp:publicationXref>
<bp:publicationXref rdf:ID="Pubmed_15907840">
  <bp:DB rdf:datatype="http://www.w3.org/2001/XMLSchema#string">Pubmed</bp:DB>
  <bp:ID rdf:datatype="http://www.w3.org/2001/XMLSchema#string">15907840</bp:ID>
</bp:publicationXref>
<bp:publicationXref rdf:ID="Pubmed_15914121">
  <bp:DB rdf:datatype="http://www.w3.org/2001/XMLSchema#string">Pubmed</bp:DB>
  <bp:ID rdf:datatype="http://www.w3.org/2001/XMLSchema#string">15914121</bp:ID>
</bp:publicationXref>
<bp:publicationXref rdf:ID="Pubmed_15930270">
  <bp:DB rdf:datatype="http://www.w3.org/2001/XMLSchema#string">Pubmed</bp:DB>
  <bp:ID rdf:datatype="http://www.w3.org/2001/XMLSchema#string">15930270</bp:ID>
</bp:publicationXref>
<bp:publicationXref rdf:ID="Pubmed_15936183">
  <bp:DB rdf:datatype="http://www.w3.org/2001/XMLSchema#string">Pubmed</bp:DB>
  <bp:ID rdf:datatype="http://www.w3.org/2001/XMLSchema#string">15936183</bp:ID>
</bp:publicationXref>
<bp:publicationXref rdf:ID="Pubmed_15941832">
  <bp:DB rdf:datatype="http://www.w3.org/2001/XMLSchema#string">Pubmed</bp:DB>
  <bp:ID rdf:datatype="http://www.w3.org/2001/XMLSchema#string">15941832</bp:ID>
</bp:publicationXref>
<bp:publicationXref rdf:ID="Pubmed_15941876">
  <bp:DB rdf:datatype="http://www.w3.org/2001/XMLSchema#string">Pubmed</bp:DB>
  <bp:ID rdf:datatype="http://www.w3.org/2001/XMLSchema#string">15941876</bp:ID>
</bp:publicationXref>
<bp:publicationXref rdf:ID="Pubmed_16006743">
  <bp:DB rdf:datatype="http://www.w3.org/2001/XMLSchema#string">Pubmed</bp:DB>
  <bp:ID rdf:datatype="http://www.w3.org/2001/XMLSchema#string">16006743</bp:ID>
</bp:publicationXref>
<bp:publicationXref rdf:ID="Pubmed_16061943">
  <bp:DB rdf:datatype="http://www.w3.org/2001/XMLSchema#string">Pubmed</bp:DB>
  <bp:ID rdf:datatype="http://www.w3.org/2001/XMLSchema#string">16061943</bp:ID>
</bp:publicationXref>
<bp:publicationXref rdf:ID="Pubmed_16079133">
  <bp:DB rdf:datatype="http://www.w3.org/2001/XMLSchema#string">Pubmed</bp:DB>
  <bp:ID rdf:datatype="http://www.w3.org/2001/XMLSchema#string">16079133</bp:ID>
</bp:publicationXref>
<bp:publicationXref rdf:ID="Pubmed_16081268">
  <bp:DB rdf:datatype="http://www.w3.org/2001/XMLSchema#string">Pubmed</bp:DB>
  <bp:ID rdf:datatype="http://www.w3.org/2001/XMLSchema#string">16081268</bp:ID>
</bp:publicationXref>
<bp:publicationXref rdf:ID="Pubmed_16166634">
  <bp:DB rdf:datatype="http://www.w3.org/2001/XMLSchema#string">Pubmed</bp:DB>
  <bp:ID rdf:datatype="http://www.w3.org/2001/XMLSchema#string">16166634</bp:ID>
</bp:publicationXref>
<bp:publicationXref rdf:ID="Pubmed_16183991">
  <bp:DB rdf:datatype="http://www.w3.org/2001/XMLSchema#string">Pubmed</bp:DB>
  <bp:ID rdf:datatype="http://www.w3.org/2001/XMLSchema#string">16183991</bp:ID>
</bp:publicationXref>
<bp:publicationXref rdf:ID="Pubmed_16234270">
  <bp:DB rdf:datatype="http://www.w3.org/2001/XMLSchema#string">Pubmed</bp:DB>
  <bp:ID rdf:datatype="http://www.w3.org/2001/XMLSchema#string">16234270</bp:ID>
</bp:publicationXref>
<bp:publicationXref rdf:ID="Pubmed_16241860">
  <bp:DB rdf:datatype="http://www.w3.org/2001/XMLSchema#string">Pubmed</bp:DB>
  <bp:ID rdf:datatype="http://www.w3.org/2001/XMLSchema#string">16241860</bp:ID>
</bp:publicationXref>
<bp:publicationXref rdf:ID="Pubmed_16254190">
  <bp:DB rdf:datatype="http://www.w3.org/2001/XMLSchema#string">Pubmed</bp:DB>
  <bp:ID rdf:datatype="http://www.w3.org/2001/XMLSchema#string">16254190</bp:ID>
</bp:publicationXref>
<bp:publicationXref rdf:ID="Pubmed_16275121">
  <bp:DB rdf:datatype="http://www.w3.org/2001/XMLSchema#string">Pubmed</bp:DB>
  <bp:ID rdf:datatype="http://www.w3.org/2001/XMLSchema#string">16275121</bp:ID>
</bp:publicationXref>
<bp:publicationXref rdf:ID="Pubmed_16293640">
  <bp:DB rdf:datatype="http://www.w3.org/2001/XMLSchema#string">Pubmed</bp:DB>
  <bp:ID rdf:datatype="http://www.w3.org/2001/XMLSchema#string">16293640</bp:ID>
</bp:publicationXref>
<bp:publicationXref rdf:ID="Pubmed_16314423">
  <bp:DB rdf:datatype="http://www.w3.org/2001/XMLSchema#string">Pubmed</bp:DB>
  <bp:ID rdf:datatype="http://www.w3.org/2001/XMLSchema#string">16314423</bp:ID>
</bp:publicationXref>
<bp:publicationXref rdf:ID="Pubmed_16329141">
  <bp:DB rdf:datatype="http://www.w3.org/2001/XMLSchema#string">Pubmed</bp:DB>
  <bp:ID rdf:datatype="http://www.w3.org/2001/XMLSchema#string">16329141</bp:ID>
</bp:publicationXref>
<bp:publicationXref rdf:ID="Pubmed_16368933">
  <bp:DB rdf:datatype="http://www.w3.org/2001/XMLSchema#string">Pubmed</bp:DB>
  <bp:ID rdf:datatype="http://www.w3.org/2001/XMLSchema#string">16368933</bp:ID>
</bp:publicationXref>
<bp:publicationXref rdf:ID="Pubmed_16374519">
  <bp:DB rdf:datatype="http://www.w3.org/2001/XMLSchema#string">Pubmed</bp:DB>
  <bp:ID rdf:datatype="http://www.w3.org/2001/XMLSchema#string">16374519</bp:ID>
</bp:publicationXref>
<bp:publicationXref rdf:ID="Pubmed_16380484">
  <bp:DB rdf:datatype="http://www.w3.org/2001/XMLSchema#string">Pubmed</bp:DB>
  <bp:ID rdf:datatype="http://www.w3.org/2001/XMLSchema#string">16380484</bp:ID>
</bp:publicationXref>
<bp:publicationXref rdf:ID="Pubmed_16395277">
  <bp:DB rdf:datatype="http://www.w3.org/2001/XMLSchema#string">Pubmed</bp:DB>
  <bp:ID rdf:datatype="http://www.w3.org/2001/XMLSchema#string">16395277</bp:ID>
</bp:publicationXref>
<bp:publicationXref rdf:ID="Pubmed_16424123">
  <bp:DB rdf:datatype="http://www.w3.org/2001/XMLSchema#string">Pubmed</bp:DB>
  <bp:ID rdf:datatype="http://www.w3.org/2001/XMLSchema#string">16424123</bp:ID>
</bp:publicationXref>
<bp:publicationXref rdf:ID="Pubmed_16439465">
  <bp:DB rdf:datatype="http://www.w3.org/2001/XMLSchema#string">Pubmed</bp:DB>
  <bp:ID rdf:datatype="http://www.w3.org/2001/XMLSchema#string">16439465</bp:ID>
</bp:publicationXref>
<bp:publicationXref rdf:ID="Pubmed_16449294">
  <bp:DB rdf:datatype="http://www.w3.org/2001/XMLSchema#string">Pubmed</bp:DB>
  <bp:ID rdf:datatype="http://www.w3.org/2001/XMLSchema#string">16449294</bp:ID>
</bp:publicationXref>
<bp:publicationXref rdf:ID="Pubmed_16464976">
  <bp:DB rdf:datatype="http://www.w3.org/2001/XMLSchema#string">Pubmed</bp:DB>
  <bp:ID rdf:datatype="http://www.w3.org/2001/XMLSchema#string">16464976</bp:ID>
</bp:publicationXref>
<bp:publicationXref rdf:ID="Pubmed_16472761">
  <bp:DB rdf:datatype="http://www.w3.org/2001/XMLSchema#string">Pubmed</bp:DB>
  <bp:ID rdf:datatype="http://www.w3.org/2001/XMLSchema#string">16472761</bp:ID>
</bp:publicationXref>
<bp:publicationXref rdf:ID="Pubmed_16511610">
  <bp:DB rdf:datatype="http://www.w3.org/2001/XMLSchema#string">Pubmed</bp:DB>
  <bp:ID rdf:datatype="http://www.w3.org/2001/XMLSchema#string">16511610</bp:ID>
</bp:publicationXref>
<bp:publicationXref rdf:ID="Pubmed_16530485">
  <bp:DB rdf:datatype="http://www.w3.org/2001/XMLSchema#string">Pubmed</bp:DB>
  <bp:ID rdf:datatype="http://www.w3.org/2001/XMLSchema#string">16530485</bp:ID>
</bp:publicationXref>
<bp:publicationXref rdf:ID="Pubmed_16609010">
  <bp:DB rdf:datatype="http://www.w3.org/2001/XMLSchema#string">Pubmed</bp:DB>
  <bp:ID rdf:datatype="http://www.w3.org/2001/XMLSchema#string">16609010</bp:ID>
</bp:publicationXref>
<bp:publicationXref rdf:ID="Pubmed_16626303">
  <bp:DB rdf:datatype="http://www.w3.org/2001/XMLSchema#string">Pubmed</bp:DB>
  <bp:ID rdf:datatype="http://www.w3.org/2001/XMLSchema#string">16626303</bp:ID>
</bp:publicationXref>
<bp:publicationXref rdf:ID="Pubmed_16690988">
  <bp:DB rdf:datatype="http://www.w3.org/2001/XMLSchema#string">Pubmed</bp:DB>
  <bp:ID rdf:datatype="http://www.w3.org/2001/XMLSchema#string">16690988</bp:ID>
</bp:publicationXref>
<bp:publicationXref rdf:ID="Pubmed_16804080">
  <bp:DB rdf:datatype="http://www.w3.org/2001/XMLSchema#string">Pubmed</bp:DB>
  <bp:ID rdf:datatype="http://www.w3.org/2001/XMLSchema#string">16804080</bp:ID>
</bp:publicationXref>
<bp:publicationXref rdf:ID="Pubmed_16870142">
  <bp:DB rdf:datatype="http://www.w3.org/2001/XMLSchema#string">Pubmed</bp:DB>
  <bp:ID rdf:datatype="http://www.w3.org/2001/XMLSchema#string">16870142</bp:ID>
</bp:publicationXref>
<bp:publicationXref rdf:ID="Pubmed_16882887">
  <bp:DB rdf:datatype="http://www.w3.org/2001/XMLSchema#string">Pubmed</bp:DB>
  <bp:ID rdf:datatype="http://www.w3.org/2001/XMLSchema#string">16882887</bp:ID>
</bp:publicationXref>
<bp:publicationXref rdf:ID="Pubmed_16923962">
  <bp:DB rdf:datatype="http://www.w3.org/2001/XMLSchema#string">Pubmed</bp:DB>
  <bp:ID rdf:datatype="http://www.w3.org/2001/XMLSchema#string">16923962</bp:ID>
</bp:publicationXref>
<bp:publicationXref rdf:ID="Pubmed_16945951">
  <bp:DB rdf:datatype="http://www.w3.org/2001/XMLSchema#string">Pubmed</bp:DB>
  <bp:ID rdf:datatype="http://www.w3.org/2001/XMLSchema#string">16945951</bp:ID>
</bp:publicationXref>
<bp:publicationXref rdf:ID="Pubmed_16985257">
  <bp:DB rdf:datatype="http://www.w3.org/2001/XMLSchema#string">Pubmed</bp:DB>
  <bp:ID rdf:datatype="http://www.w3.org/2001/XMLSchema#string">16985257</bp:ID>
</bp:publicationXref>
<bp:publicationXref rdf:ID="Pubmed_16990795">
  <bp:DB rdf:datatype="http://www.w3.org/2001/XMLSchema#string">Pubmed</bp:DB>
  <bp:ID rdf:datatype="http://www.w3.org/2001/XMLSchema#string">16990795</bp:ID>
</bp:publicationXref>
<bp:publicationXref rdf:ID="Pubmed_17024184">
  <bp:DB rdf:datatype="http://www.w3.org/2001/XMLSchema#string">Pubmed</bp:DB>
  <bp:ID rdf:datatype="http://www.w3.org/2001/XMLSchema#string">17024184</bp:ID>
</bp:publicationXref>
<bp:publicationXref rdf:ID="Pubmed_17086191">
  <bp:DB rdf:datatype="http://www.w3.org/2001/XMLSchema#string">Pubmed</bp:DB>
  <bp:ID rdf:datatype="http://www.w3.org/2001/XMLSchema#string">17086191</bp:ID>
</bp:publicationXref>
<bp:publicationXref rdf:ID="Pubmed_17108241">
  <bp:DB rdf:datatype="http://www.w3.org/2001/XMLSchema#string">Pubmed</bp:DB>
  <bp:ID rdf:datatype="http://www.w3.org/2001/XMLSchema#string">17108241</bp:ID>
</bp:publicationXref>
<bp:publicationXref rdf:ID="Pubmed_17112576">
  <bp:DB rdf:datatype="http://www.w3.org/2001/XMLSchema#string">Pubmed</bp:DB>
  <bp:ID rdf:datatype="http://www.w3.org/2001/XMLSchema#string">17112576</bp:ID>
</bp:publicationXref>
<bp:publicationXref rdf:ID="Pubmed_17118707">
  <bp:DB rdf:datatype="http://www.w3.org/2001/XMLSchema#string">Pubmed</bp:DB>
  <bp:ID rdf:datatype="http://www.w3.org/2001/XMLSchema#string">17118707</bp:ID>
</bp:publicationXref>
<bp:publicationXref rdf:ID="Pubmed_17147953">
  <bp:DB rdf:datatype="http://www.w3.org/2001/XMLSchema#string">Pubmed</bp:DB>
  <bp:ID rdf:datatype="http://www.w3.org/2001/XMLSchema#string">17147953</bp:ID>
</bp:publicationXref>
<bp:publicationXref rdf:ID="Pubmed_17164430">
  <bp:DB rdf:datatype="http://www.w3.org/2001/XMLSchema#string">Pubmed</bp:DB>
  <bp:ID rdf:datatype="http://www.w3.org/2001/XMLSchema#string">17164430</bp:ID>
</bp:publicationXref>
<bp:publicationXref rdf:ID="Pubmed_17341128">
  <bp:DB rdf:datatype="http://www.w3.org/2001/XMLSchema#string">Pubmed</bp:DB>
  <bp:ID rdf:datatype="http://www.w3.org/2001/XMLSchema#string">17341128</bp:ID>
</bp:publicationXref>
<bp:publicationXref rdf:ID="Pubmed_17395976">
  <bp:DB rdf:datatype="http://www.w3.org/2001/XMLSchema#string">Pubmed</bp:DB>
  <bp:ID rdf:datatype="http://www.w3.org/2001/XMLSchema#string">17395976</bp:ID>
</bp:publicationXref>
<bp:publicationXref rdf:ID="Pubmed_17438134">
  <bp:DB rdf:datatype="http://www.w3.org/2001/XMLSchema#string">Pubmed</bp:DB>
  <bp:ID rdf:datatype="http://www.w3.org/2001/XMLSchema#string">17438134</bp:ID>
</bp:publicationXref>
<bp:publicationXref rdf:ID="Pubmed_17646659">
  <bp:DB rdf:datatype="http://www.w3.org/2001/XMLSchema#string">Pubmed</bp:DB>
  <bp:ID rdf:datatype="http://www.w3.org/2001/XMLSchema#string">17646659</bp:ID>
</bp:publicationXref>
<bp:publicationXref rdf:ID="Pubmed_17897053">
  <bp:DB rdf:datatype="http://www.w3.org/2001/XMLSchema#string">Pubmed</bp:DB>
  <bp:ID rdf:datatype="http://www.w3.org/2001/XMLSchema#string">17897053</bp:ID>
</bp:publicationXref>
<bp:publicationXref rdf:ID="Pubmed_18220593">
  <bp:DB rdf:datatype="http://www.w3.org/2001/XMLSchema#string">Pubmed</bp:DB>
  <bp:ID rdf:datatype="http://www.w3.org/2001/XMLSchema#string">18220593</bp:ID>
</bp:publicationXref>
<bp:publicationXref rdf:ID="Pubmed_18419308">
  <bp:DB rdf:datatype="http://www.w3.org/2001/XMLSchema#string">Pubmed</bp:DB>
  <bp:ID rdf:datatype="http://www.w3.org/2001/XMLSchema#string">18419308</bp:ID>
</bp:publicationXref>
<bp:publicationXref rdf:ID="Pubmed_2121542">
  <bp:DB rdf:datatype="http://www.w3.org/2001/XMLSchema#string">Pubmed</bp:DB>
  <bp:ID rdf:datatype="http://www.w3.org/2001/XMLSchema#string">2121542</bp:ID>
</bp:publicationXref>
<bp:publicationXref rdf:ID="Pubmed_2187890">
  <bp:DB rdf:datatype="http://www.w3.org/2001/XMLSchema#string">Pubmed</bp:DB>
  <bp:ID rdf:datatype="http://www.w3.org/2001/XMLSchema#string">2187890</bp:ID>
</bp:publicationXref>
<bp:publicationXref rdf:ID="Pubmed_7589422">
  <bp:DB rdf:datatype="http://www.w3.org/2001/XMLSchema#string">Pubmed</bp:DB>
  <bp:ID rdf:datatype="http://www.w3.org/2001/XMLSchema#string">7589422</bp:ID>
</bp:publicationXref>
<bp:publicationXref rdf:ID="Pubmed_7629193">
  <bp:DB rdf:datatype="http://www.w3.org/2001/XMLSchema#string">Pubmed</bp:DB>
  <bp:ID rdf:datatype="http://www.w3.org/2001/XMLSchema#string">7629193</bp:ID>
</bp:publicationXref>
<bp:publicationXref rdf:ID="Pubmed_8615829">
  <bp:DB rdf:datatype="http://www.w3.org/2001/XMLSchema#string">Pubmed</bp:DB>
  <bp:ID rdf:datatype="http://www.w3.org/2001/XMLSchema#string">8615829</bp:ID>
</bp:publicationXref>
<bp:publicationXref rdf:ID="Pubmed_8655596">
  <bp:DB rdf:datatype="http://www.w3.org/2001/XMLSchema#string">Pubmed</bp:DB>
  <bp:ID rdf:datatype="http://www.w3.org/2001/XMLSchema#string">8655596</bp:ID>
</bp:publicationXref>
<bp:publicationXref rdf:ID="Pubmed_8717528">
  <bp:DB rdf:datatype="http://www.w3.org/2001/XMLSchema#string">Pubmed</bp:DB>
  <bp:ID rdf:datatype="http://www.w3.org/2001/XMLSchema#string">8717528</bp:ID>
</bp:publicationXref>
<bp:publicationXref rdf:ID="Pubmed_9219917">
  <bp:DB rdf:datatype="http://www.w3.org/2001/XMLSchema#string">Pubmed</bp:DB>
  <bp:ID rdf:datatype="http://www.w3.org/2001/XMLSchema#string">9219917</bp:ID>
</bp:publicationXref>
<bp:publicationXref rdf:ID="Pubmed_9305847">
  <bp:DB rdf:datatype="http://www.w3.org/2001/XMLSchema#string">Pubmed</bp:DB>
  <bp:ID rdf:datatype="http://www.w3.org/2001/XMLSchema#string">9305847</bp:ID>
</bp:publicationXref>
<bp:publicationXref rdf:ID="Pubmed_9465269">
  <bp:DB rdf:datatype="http://www.w3.org/2001/XMLSchema#string">Pubmed</bp:DB>
  <bp:ID rdf:datatype="http://www.w3.org/2001/XMLSchema#string">9465269</bp:ID>
</bp:publicationXref>
<bp:publicationXref rdf:ID="Pubmed_9525472">
  <bp:DB rdf:datatype="http://www.w3.org/2001/XMLSchema#string">Pubmed</bp:DB>
  <bp:ID rdf:datatype="http://www.w3.org/2001/XMLSchema#string">9525472</bp:ID>
</bp:publicationXref>
<bp:publicationXref rdf:ID="Pubmed_9696689">
  <bp:DB rdf:datatype="http://www.w3.org/2001/XMLSchema#string">Pubmed</bp:DB>
  <bp:ID rdf:datatype="http://www.w3.org/2001/XMLSchema#string">9696689</bp:ID>
</bp:publicationXref>
<bp:publicationXref rdf:ID="Pubmed_9699647">
  <bp:DB rdf:datatype="http://www.w3.org/2001/XMLSchema#string">Pubmed</bp:DB>
  <bp:ID rdf:datatype="http://www.w3.org/2001/XMLSchema#string">9699647</bp:ID>
</bp:publicationXref>
<bp:publicationXref rdf:ID="Pubmed_9756946">
  <bp:DB rdf:datatype="http://www.w3.org/2001/XMLSchema#string">Pubmed</bp:DB>
  <bp:ID rdf:datatype="http://www.w3.org/2001/XMLSchema#string">9756946</bp:ID>
</bp:publicationXref>
<bp:publicationXref rdf:ID="Pubmed_9815135">
  <bp:DB rdf:datatype="http://www.w3.org/2001/XMLSchema#string">Pubmed</bp:DB>
  <bp:ID rdf:datatype="http://www.w3.org/2001/XMLSchema#string">9815135</bp:ID>
</bp:publicationXref>
</rdf:RDF>
